# Supplementary material for: (5-Amino­isophthalato-κN)triaqua­(1,10-phenanthroline-κ2 N,N′)cobalt(II) trihydrate
Source: Acta Crystallogr Sect E Struct Rep Online. 2010 Oct 20;66(Pt 11):m1421. doi: 10.1107/S1600536810040560 (PMC3009302; doi:10.1107/S1600536810040560)
Supplement: Supplementary file 1 [file e-66-m1421-sup1.cif]

##############################################################################
###                                                                        ###
###        Electronic paper (Acta Crystallographica Section E)             ###
###                                                                        ###
##############################################################################
#                                                                            #
# This CIF contains the data in a paper accepted for publication in Acta     #
# Crystallographica Section E. It conforms to the requirements of Notes      #
# for Authors for Section E, and has been peer reviewed under the auspices   #
# of the IUCr Commission on Journals.                                        #
#                                                                            #
# Full details of the Crystallographic Information File format               #
# are given in the paper "The Crystallographic Information File (CIF):       #
# a New Standard Archive File for Crystallography" by S. R. Hall, F. H.      #
# Allen and I. D. Brown [Acta Cryst. (1991), A47, 655-685].                  #
#                                                                            #
# The current version of the core CIF dictionary is obtainable from          #
# ftp://ftp.iucr.org/pub/cif_core.dic. The current version number is 2.4.    #
#                                                                            #
# Software is freely available for graphical display of the structure(s) in  #
# this CIF.  For information consult the CIF home page http://www.iucr.org/  #
# cif/home.html                                                              #
#                                                                            #
# This file may be used for bona fide research purposes within the           #
# scientific community so long as proper attribution is given to the journal # 
# article from which it was obtained.                                        #
#                                                                            #
##############################################################################
                                             
data_global
_audit_creation_method     'SHELXL97'
_journal_date_recd_electronic     2010-10-07
_journal_date_accepted     2010-10-10
_journal_name_full     'Acta Crystallographica, Section E'
_journal_year     2010
_journal_volume     66
_journal_issue     11
_journal_page_first     m1421
_journal_page_last     m1421
_journal_paper_category     QM
_journal_coeditor_code     SI2299
_publ_contact_author_name
;
 Ng, Seik Weng
;
_publ_contact_author_address
;
      Department of Chemistry
      University of Malaya
      50603 Kuala Lumpur
      Malaysia
;
_publ_contact_author_email     seikweng@um.edu.my
_publ_contact_author_fax     603-7967-6778
_publ_contact_author_phone     603-7967-6778
_publ_section_title
;\
(5-Aminoisophthalato-\k<i>N</i>)triaqua(1,10-phenanthroline-\k^2^<i>N</i>,\
<i>N</i>')cobalt(II) trihydrate
;
loop_
    _publ_author_name
    _publ_author_address
    'Kou-Lin Zhang'
;    College of Chemistry and Chemical Engineering
    Yangzhou University
    Yangzhou 225002
    People's Republic of China
;
    'Diao, Guo-Wang'
;    College of Chemistry and Chemical Engineering
    Yangzhou University
    Yangzhou 225002
    People's Republic of China
;
    'Ng, Seik Weng'
;    Department of Chemistry
     University of Malaya
     50603 Kuala Lumpur
     Malaysia
;
_publ_section_synopsis     .
data_I
_audit_creation_method     SHELXL-97
_chemical_name_systematic
;
(5-Aminoisophthalato-\k<i>N</i>)triaqua(1,10-phenanthroline-
\k^2^<i>N</i>,<i>N</i>')cobalt(II) trihydrate
;
_chemical_name_common     ?
_chemical_formula_moiety     'C20 H19 Co N3 O7, 3H2 O'
_chemical_formula_sum     'C20 H25 Co N3 O10'
_chemical_formula_iupac     '[Co (C8 H5 N O4) (C12 H8 N2) (H2 O)3], 3H2 O'
_chemical_formula_weight     526.36
_chemical_melting_point     ?
_symmetry_cell_setting     monoclinic
_symmetry_space_group_name_H-M     'P 21/n'
_symmetry_space_group_name_Hall     '-P 2yn'
loop_
    _symmetry_equiv_pos_as_xyz
    'x, y, z'
    '-x+1/2, y+1/2, -z+1/2'
    '-x, -y, -z'
    'x-1/2, -y-1/2, z-1/2'
_cell_length_a     10.1182(2)
_cell_length_b     13.9659(2)
_cell_length_c     16.2850(2)
_cell_angle_alpha     90.00
_cell_angle_beta     95.8270(10)
_cell_angle_gamma     90.00
_cell_volume     2289.34(8)
_cell_formula_units_Z     4
_cell_measurement_reflns_used     9790
_cell_measurement_theta_min     2.5
_cell_measurement_theta_max     28.5
_cell_measurement_temperature     293(2)
_exptl_crystal_description     Prism
_exptl_crystal_colour     Red
_exptl_crystal_size_max     0.24
_exptl_crystal_size_mid     0.22
_exptl_crystal_size_min     0.18
_exptl_crystal_density_diffrn     1.527
_exptl_crystal_density_meas     ?
_exptl_crystal_density_method     'not measured'
_exptl_crystal_F_000     1092
_exptl_absorpt_coefficient_mu     0.811
_exptl_absorpt_correction_type     multi-scan
_exptl_absorpt_process_details     '(SADABS; Sheldrick, 1996)'
_exptl_absorpt_correction_T_min     0.803
_exptl_absorpt_correction_T_max     1.000
_diffrn_ambient_temperature     293(2)
_diffrn_radiation_type     MoK\a
_diffrn_radiation_wavelength     0.71073
_diffrn_radiation_source     'fine-focus sealed tube'
_diffrn_radiation_monochromator     graphite
_diffrn_measurement_device_type     'Bruker APEXII area-detector'
_diffrn_measurement_method     '\f and \w scans'
_diffrn_detector_area_resol_mean     ?
_diffrn_reflns_number     18954
_diffrn_reflns_av_R_equivalents     0.0271
_diffrn_reflns_av_sigmaI/netI     0.0270
_diffrn_reflns_theta_min     2.49
_diffrn_reflns_theta_max     28.51
_diffrn_reflns_theta_full     28.51
_diffrn_measured_fraction_theta_max     0.978
_diffrn_measured_fraction_theta_full     0.978
_diffrn_reflns_limit_h_min     -13
_diffrn_reflns_limit_h_max     13
_diffrn_reflns_limit_k_min     -18
_diffrn_reflns_limit_k_max     18
_diffrn_reflns_limit_l_min     -21
_diffrn_reflns_limit_l_max     21
_diffrn_standards_number     0
_diffrn_standards_interval_count     0
_diffrn_standards_interval_time     0
_diffrn_standards_decay_%     0
_reflns_number_total     5683
_reflns_number_gt     5120
_reflns_threshold_expression     I>2\s(I)
_refine_ls_structure_factor_coef     Fsqd
_refine_ls_matrix_type     full
_refine_ls_R_factor_all     0.0316
_refine_ls_R_factor_gt     0.0278
_refine_ls_wR_factor_gt     0.0817
_refine_ls_wR_factor_ref     0.0856
_refine_ls_goodness_of_fit_ref     1.038
_refine_ls_restrained_S_all     1.038
_refine_ls_number_reflns     5683
_refine_ls_number_parameters     363
_refine_ls_number_restraints     14
_refine_ls_hydrogen_treatment     mixed
_refine_ls_weighting_scheme     calc
_refine_ls_weighting_details
         'calc w=1/[\s^2^(Fo^2^)+(0.0539P)^2^+0.5451P] where P=(Fo^2^+2Fc^2^)/3'
_atom_sites_solution_hydrogens     geom
_atom_sites_solution_primary     direct
_atom_sites_solution_secondary     difmap
_refine_ls_shift/su_max     0.001
_refine_ls_shift/su_mean     0.001
_refine_diff_density_max     0.474
_refine_diff_density_min     -0.458
_refine_ls_extinction_method     none
_refine_ls_extinction_coef     ?
loop_
    _atom_type_symbol
    _atom_type_description
    _atom_type_scat_dispersion_real
    _atom_type_scat_dispersion_imag
    _atom_type_scat_source
    'C' 'C' 0.0033 0.0016
                         'International Tables Vol C Tables 4.2.6.8 and 6.1.1.4'
    'H' 'H' 0.0000 0.0000
                         'International Tables Vol C Tables 4.2.6.8 and 6.1.1.4'
    'N' 'N' 0.0061 0.0033
                         'International Tables Vol C Tables 4.2.6.8 and 6.1.1.4'
    'O' 'O' 0.0106 0.0060
                         'International Tables Vol C Tables 4.2.6.8 and 6.1.1.4'
    'Co' 'Co' 0.3494 0.9721
                         'International Tables Vol C Tables 4.2.6.8 and 6.1.1.4'
_computing_data_collection     'APEX2 (Bruker, 2004)'
_computing_cell_refinement     'SAINT (Bruker, 2004)'
_computing_data_reduction     'SAINT (Bruker, 2004)'
_computing_structure_solution     'SHELXS97 (Sheldrick, 2008)'
_computing_structure_refinement     'SHELXL97 (Sheldrick, 2008)'
_computing_molecular_graphics     'X-SEED (Barbour, 2001)'
_computing_publication_material     'publCIF (Westrip, 2010)'
loop_
    _atom_site_type_symbol
    _atom_site_label
    _atom_site_fract_x
    _atom_site_fract_y
    _atom_site_fract_z
    _atom_site_U_iso_or_equiv
    _atom_site_adp_type
    _atom_site_calc_flag
    _atom_site_refinement_flags
    _atom_site_occupancy
    _atom_site_disorder_assembly
    _atom_site_disorder_group
    Co Co1 0.742889(15) 0.684399(12) 0.466367(10) 0.01480(6) Uani d . 1 . .
    O O1 1.15673(10) 0.53092(8) 0.26398(8) 0.0313(2) Uani d . 1 . .
    O O2 1.22644(9) 0.64316(8) 0.18340(7) 0.0283(2) Uani d . 1 . .
    O O3 0.92170(9) 0.91482(7) 0.09694(6) 0.02231(19) Uani d . 1 . .
    O O4 0.72213(9) 0.92307(7) 0.14075(6) 0.0237(2) Uani d . 1 . .
    O O1W 0.76586(10) 0.70374(8) 0.59335(6) 0.0228(2) Uani d D 1 . .
    H H1W1 0.8296(15) 0.6766(13) 0.6202(12) 0.036(6) Uiso d D 1 . .
    H H1W2 0.749(2) 0.7538(11) 0.6187(13) 0.052(7) Uiso d D 1 . .
    O O2W 0.79629(9) 0.54265(7) 0.49718(6) 0.01971(18) Uani d D 1 . .
    H H2W1 0.7468(16) 0.5247(15) 0.5321(10) 0.037(6) Uiso d D 1 . .
    H H2W2 0.784(2) 0.5056(14) 0.4555(10) 0.049(6) Uiso d D 1 . .
    O O3W 0.53714(9) 0.66780(8) 0.47286(6) 0.0235(2) Uani d D 1 . .
    H H3W1 0.486(2) 0.6450(17) 0.4334(11) 0.057(7) Uiso d D 1 . .
    H H3W2 0.509(2) 0.6474(15) 0.5168(9) 0.042(6) Uiso d D 1 . .
    O O4W 0.44314(12) 0.71848(11) 0.29095(9) 0.0424(3) Uani d D 1 . .
    H H4W1 0.451(2) 0.7710(11) 0.2661(14) 0.056(7) Uiso d D 1 . .
    H H4W2 0.390(2) 0.6844(17) 0.2600(15) 0.067(9) Uiso d D 1 . .
    O O5W 1.35918(11) 0.52866(8) 0.38701(7) 0.0276(2) Uani d D 1 . .
    H H5W1 1.3070(18) 0.5252(16) 0.3431(9) 0.041(6) Uiso d D 1 . .
    H H5W2 1.4231(15) 0.4911(13) 0.3801(13) 0.040(6) Uiso d D 1 . .
    O O6W 1.02652(9) 0.37775(7) 0.31095(7) 0.0248(2) Uani d D 1 . .
    H H6W1 1.063(2) 0.4287(10) 0.2960(13) 0.044(6) Uiso d D 1 . .
    H H6W2 0.9517(13) 0.3885(15) 0.3285(13) 0.045(6) Uiso d D 1 . .
    N N1 0.70534(10) 0.63853(8) 0.33691(6) 0.0168(2) Uani d D 1 . .
    H H1N1 0.6259(11) 0.6547(13) 0.3202(11) 0.023(4) Uiso d D 1 . .
    H H1N2 0.7054(19) 0.5782(7) 0.3384(12) 0.031(5) Uiso d D 1 . .
    N N2 0.71726(11) 0.83333(8) 0.43935(7) 0.0198(2) Uani d . 1 . .
    N N3 0.94173(10) 0.73017(8) 0.45306(7) 0.0186(2) Uani d . 1 . .
    C C1 0.79644(12) 0.67271(9) 0.28227(7) 0.0155(2) Uani d . 1 . .
    C C2 0.91651(12) 0.62476(9) 0.27734(7) 0.0166(2) Uani d . 1 . .
    H H2 0.9344 0.5688 0.3074 0.020 Uiso calc R 1 . .
    C C3 1.00960(11) 0.66020(9) 0.22771(7) 0.0160(2) Uani d . 1 . .
    C C4 0.98255(12) 0.74438(9) 0.18275(8) 0.0170(2) Uani d . 1 . .
    H H4 1.0446 0.7686 0.1498 0.020 Uiso calc R 1 . .
    C C5 0.86219(11) 0.79214(9) 0.18732(7) 0.0158(2) Uani d . 1 . .
    C C6 0.76966(12) 0.75642(9) 0.23778(7) 0.0168(2) Uani d . 1 . .
    H H6 0.6902 0.7888 0.2415 0.020 Uiso calc R 1 . .
    C C7 1.14016(11) 0.60753(9) 0.22423(8) 0.0180(2) Uani d . 1 . .
    C C8 0.83353(12) 0.88295(9) 0.13858(7) 0.0164(2) Uani d . 1 . .
    C C9 0.60574(14) 0.88414(11) 0.43592(9) 0.0264(3) Uani d . 1 . .
    H H9 0.5278 0.8534 0.4466 0.032 Uiso calc R 1 . .
    C C10 0.60072(16) 0.98217(12) 0.41679(10) 0.0316(3) Uani d . 1 . .
    H H10 0.5210 1.0156 0.4157 0.038 Uiso calc R 1 . .
    C C11 0.71446(17) 1.02817(11) 0.39974(9) 0.0307(3) Uani d . 1 . .
    H H11 0.7127 1.0932 0.3875 0.037 Uiso calc R 1 . .
    C C12 0.83406(15) 0.97630(10) 0.40083(9) 0.0259(3) Uani d . 1 . .
    C C13 0.83020(13) 0.87881(10) 0.42259(8) 0.0195(2) Uani d . 1 . .
    C C14 0.95735(17) 1.01683(12) 0.38069(11) 0.0365(4) Uani d . 1 . .
    H H14 0.9602 1.0810 0.3657 0.044 Uiso calc R 1 . .
    C C15 1.06906(17) 0.96363(13) 0.38306(12) 0.0379(4) Uani d . 1 . .
    H H15 1.1469 0.9912 0.3682 0.045 Uiso calc R 1 . .
    C C16 1.06940(14) 0.86486(12) 0.40818(10) 0.0280(3) Uani d . 1 . .
    C C17 0.95058(13) 0.82265(10) 0.42820(8) 0.0198(2) Uani d . 1 . .
    C C18 1.18338(15) 0.80580(13) 0.41512(11) 0.0353(4) Uani d . 1 . .
    H H18 1.2640 0.8297 0.4013 0.042 Uiso calc R 1 . .
    C C19 1.17504(14) 0.71351(13) 0.44210(11) 0.0326(3) Uani d . 1 . .
    H H19 1.2503 0.6749 0.4482 0.039 Uiso calc R 1 . .
    C C20 1.05169(13) 0.67760(10) 0.46052(9) 0.0245(3) Uani d . 1 . .
    H H20 1.0469 0.6147 0.4786 0.029 Uiso calc R 1 . .
loop_
    _atom_site_aniso_label
    _atom_site_aniso_U_11
    _atom_site_aniso_U_22
    _atom_site_aniso_U_33
    _atom_site_aniso_U_12
    _atom_site_aniso_U_13
    _atom_site_aniso_U_23
    Co1 0.01501(9) 0.01376(10) 0.01610(10) 0.00058(5) 0.00396(6) 0.00020(6)
    O1 0.0198(4) 0.0260(5) 0.0490(7) 0.0059(4) 0.0081(4) 0.0196(5)
    O2 0.0216(4) 0.0249(5) 0.0407(6) 0.0061(4) 0.0137(4) 0.0139(5)
    O3 0.0215(4) 0.0204(5) 0.0265(5) 0.0018(4) 0.0095(3) 0.0082(4)
    O4 0.0216(4) 0.0192(5) 0.0320(5) 0.0066(4) 0.0109(4) 0.0087(4)
    O1W 0.0260(5) 0.0237(5) 0.0185(4) 0.0059(4) 0.0009(4) -0.0061(4)
    O2W 0.0266(4) 0.0146(4) 0.0182(4) -0.0006(4) 0.0031(3) -0.0010(4)
    O3W 0.0170(4) 0.0344(5) 0.0198(5) -0.0033(4) 0.0045(3) -0.0009(4)
    O4W 0.0265(5) 0.0461(8) 0.0526(8) -0.0063(5) -0.0051(5) 0.0224(7)
    O5W 0.0306(5) 0.0256(5) 0.0269(5) 0.0060(4) 0.0045(4) 0.0030(4)
    O6W 0.0206(4) 0.0192(5) 0.0354(5) 0.0003(4) 0.0073(4) 0.0018(4)
    N1 0.0181(4) 0.0166(5) 0.0165(5) -0.0001(4) 0.0058(4) 0.0032(4)
    N2 0.0202(5) 0.0180(5) 0.0214(5) 0.0022(4) 0.0036(4) 0.0007(4)
    N3 0.0171(5) 0.0184(5) 0.0205(5) -0.0001(4) 0.0025(4) -0.0015(4)
    C1 0.0175(5) 0.0165(5) 0.0132(5) -0.0008(4) 0.0041(4) 0.0009(4)
    C2 0.0192(5) 0.0147(5) 0.0161(5) 0.0009(4) 0.0024(4) 0.0027(4)
    C3 0.0157(5) 0.0152(5) 0.0172(5) 0.0011(4) 0.0022(4) 0.0005(4)
    C4 0.0171(5) 0.0167(6) 0.0180(5) 0.0000(4) 0.0051(4) 0.0024(5)
    C5 0.0175(5) 0.0139(5) 0.0166(5) 0.0008(4) 0.0041(4) 0.0022(4)
    C6 0.0168(5) 0.0172(6) 0.0171(5) 0.0020(4) 0.0051(4) 0.0006(5)
    C7 0.0152(5) 0.0166(6) 0.0222(6) 0.0011(4) 0.0020(4) 0.0028(5)
    C8 0.0194(5) 0.0136(5) 0.0164(5) 0.0008(4) 0.0035(4) 0.0018(4)
    C9 0.0251(6) 0.0243(7) 0.0308(7) 0.0063(5) 0.0066(5) 0.0030(6)
    C10 0.0378(8) 0.0258(7) 0.0313(7) 0.0149(6) 0.0044(6) 0.0046(6)
    C11 0.0465(8) 0.0180(6) 0.0267(7) 0.0059(6) -0.0005(6) 0.0034(6)
    C12 0.0349(7) 0.0185(6) 0.0236(6) -0.0026(5) -0.0004(5) 0.0037(5)
    C13 0.0234(6) 0.0172(6) 0.0178(5) -0.0011(5) 0.0019(4) 0.0006(5)
    C14 0.0441(9) 0.0232(7) 0.0416(9) -0.0111(6) 0.0012(7) 0.0102(7)
    C15 0.0344(8) 0.0343(9) 0.0454(9) -0.0156(7) 0.0063(7) 0.0089(7)
    C16 0.0239(6) 0.0296(7) 0.0309(7) -0.0085(6) 0.0050(5) 0.0024(6)
    C17 0.0196(6) 0.0199(6) 0.0201(6) -0.0025(5) 0.0026(4) -0.0012(5)
    C18 0.0186(6) 0.0439(10) 0.0441(9) -0.0075(6) 0.0068(6) -0.0006(7)
    C19 0.0166(6) 0.0376(8) 0.0436(9) 0.0031(6) 0.0034(6) -0.0033(7)
    C20 0.0202(6) 0.0229(7) 0.0302(7) 0.0027(5) 0.0011(5) -0.0025(5)
loop_
    _geom_bond_atom_site_label_1
    _geom_bond_atom_site_label_2
    _geom_bond_site_symmetry_2
    _geom_bond_distance
    _geom_bond_publ_flag
    Co1 O1W . 2.0750(10) ?
    Co1 O2W . 2.0995(9) ?
    Co1 O3W . 2.1080(9) ?
    Co1 N2 . 2.1364(12) ?
    Co1 N3 . 2.1429(10) ?
    Co1 N1 . 2.1992(11) ?
    O1 C7 . 1.2530(16) ?
    O2 C7 . 1.2530(15) ?
    O3 C8 . 1.2556(14) ?
    O4 C8 . 1.2624(15) ?
    O1W H1W1 . 0.830(10)
                       ?
    O1W H1W2 . 0.840(10)
                       ?
    O2W H2W1 . 0.830(10)
                       ?
    O2W H2W2 . 0.850(10)
                       ?
    O3W H3W1 . 0.840(10)
                       ?
    O3W H3W2 . 0.850(10)
                       ?
    O4W H4W1 . 0.850(10)
                       ?
    O4W H4W2 . 0.850(10)
                       ?
    O5W H5W1 . 0.850(10)
                       ?
    O5W H5W2 . 0.850(10)
                       ?
    O6W H6W1 . 0.850(10)
                       ?
    O6W H6W2 . 0.850(10)
                       ?
    N1 C1 . 1.4269(15) ?
    N1 H1N1 . 0.850(10)
                      ?
    N1 H1N2 . 0.840(10)
                      ?
    N2 C9 . 1.3293(17) ?
    N2 C13 . 1.3590(17) ?
    N3 C20 . 1.3282(17) ?
    N3 C17 . 1.3593(17) ?
    C1 C6 . 1.3876(17) ?
    C1 C2 . 1.3967(16) ?
    C2 C3 . 1.3927(16) ?
    C2 H2 . 0.9300 ?
    C3 C4 . 1.3974(17) ?
    C3 C7 . 1.5181(16) ?
    C4 C5 . 1.3971(16) ?
    C4 H4 . 0.9300 ?
    C5 C6 . 1.3989(16) ?
    C5 C8 . 1.5086(17) ?
    C6 H6 . 0.9300 ?
    C9 C10 . 1.404(2) ?
    C9 H9 . 0.9300 ?
    C10 C11 . 1.371(2) ?
    C10 H10 . 0.9300 ?
    C11 C12 . 1.409(2) ?
    C11 H11 . 0.9300 ?
    C12 C13 . 1.4085(19) ?
    C12 C14 . 1.438(2) ?
    C13 C17 . 1.4437(18) ?
    C14 C15 . 1.350(3) ?
    C14 H14 . 0.9300 ?
    C15 C16 . 1.439(2) ?
    C15 H15 . 0.9300 ?
    C16 C17 . 1.4066(18) ?
    C16 C18 . 1.413(2) ?
    C18 C19 . 1.367(2) ?
    C18 H18 . 0.9300 ?
    C19 C20 . 1.405(2) ?
    C19 H19 . 0.9300 ?
    C20 H20 . 0.9300 ?
loop_
    _geom_angle_atom_site_label_1
    _geom_angle_atom_site_label_2
    _geom_angle_atom_site_label_3
    _geom_angle_site_symmetry_1
    _geom_angle_site_symmetry_3
    _geom_angle
    _geom_angle_publ_flag
    O1W Co1 O2W . . 83.37(4) ?
    O1W Co1 O3W . . 88.60(4) ?
    O2W Co1 O3W . . 96.65(4) ?
    O1W Co1 N2 . . 94.45(4) ?
    O2W Co1 N2 . . 171.97(4) ?
    O3W Co1 N2 . . 91.01(4) ?
    O1W Co1 N3 . . 92.90(4) ?
    O2W Co1 N3 . . 94.82(4) ?
    O3W Co1 N3 . . 168.53(4) ?
    N2 Co1 N3 . . 77.54(4) ?
    O1W Co1 N1 . . 169.81(4) ?
    O2W Co1 N1 . . 88.26(4) ?
    O3W Co1 N1 . . 86.60(4) ?
    N2 Co1 N1 . . 94.62(4) ?
    N3 Co1 N1 . . 93.59(4) ?
    Co1 O1W H1W1 . . 117.8(15) ?
    Co1 O1W H1W2 . . 126.2(16) ?
    H1W1 O1W H1W2 . . 108(2) ?
    Co1 O2W H2W1 . . 106.8(15) ?
    Co1 O2W H2W2 . . 111.5(16) ?
    H2W1 O2W H2W2 . . 108(2) ?
    Co1 O3W H3W1 . . 122.1(17) ?
    Co1 O3W H3W2 . . 120.1(15) ?
    H3W1 O3W H3W2 . . 106(2) ?
    H4W1 O4W H4W2 . . 107(2) ?
    H5W1 O5W H5W2 . . 106(2) ?
    H6W1 O6W H6W2 . . 112(2) ?
    C1 N1 Co1 . . 116.15(8) ?
    C1 N1 H1N1 . . 111.1(12) ?
    Co1 N1 H1N1 . . 107.1(12) ?
    C1 N1 H1N2 . . 110.7(13) ?
    Co1 N1 H1N2 . . 105.3(13) ?
    H1N1 N1 H1N2 . . 105.8(18) ?
    C9 N2 C13 . . 118.01(12) ?
    C9 N2 Co1 . . 127.81(10) ?
    C13 N2 Co1 . . 114.17(9) ?
    C20 N3 C17 . . 118.20(11) ?
    C20 N3 Co1 . . 127.75(10) ?
    C17 N3 Co1 . . 113.86(8) ?
    C6 C1 C2 . . 119.92(11) ?
    C6 C1 N1 . . 120.22(11) ?
    C2 C1 N1 . . 119.75(11) ?
    C3 C2 C1 . . 120.43(11) ?
    C3 C2 H2 . . 119.8 ?
    C1 C2 H2 . . 119.8 ?
    C2 C3 C4 . . 119.67(11) ?
    C2 C3 C7 . . 119.46(11) ?
    C4 C3 C7 . . 120.86(11) ?
    C5 C4 C3 . . 119.95(11) ?
    C5 C4 H4 . . 120.0 ?
    C3 C4 H4 . . 120.0 ?
    C4 C5 C6 . . 120.00(11) ?
    C4 C5 C8 . . 119.70(10) ?
    C6 C5 C8 . . 120.29(11) ?
    C1 C6 C5 . . 120.02(11) ?
    C1 C6 H6 . . 120.0 ?
    C5 C6 H6 . . 120.0 ?
    O2 C7 O1 . . 123.33(11) ?
    O2 C7 C3 . . 118.90(11) ?
    O1 C7 C3 . . 117.76(11) ?
    O3 C8 O4 . . 122.90(11) ?
    O3 C8 C5 . . 118.22(11) ?
    O4 C8 C5 . . 118.88(10) ?
    N2 C9 C10 . . 122.77(14) ?
    N2 C9 H9 . . 118.6 ?
    C10 C9 H9 . . 118.6 ?
    C11 C10 C9 . . 119.33(14) ?
    C11 C10 H10 . . 120.3 ?
    C9 C10 H10 . . 120.3 ?
    C10 C11 C12 . . 119.61(14) ?
    C10 C11 H11 . . 120.2 ?
    C12 C11 H11 . . 120.2 ?
    C13 C12 C11 . . 117.03(13) ?
    C13 C12 C14 . . 119.00(14) ?
    C11 C12 C14 . . 123.96(14) ?
    N2 C13 C12 . . 123.20(12) ?
    N2 C13 C17 . . 117.04(12) ?
    C12 C13 C17 . . 119.75(12) ?
    C15 C14 C12 . . 121.35(14) ?
    C15 C14 H14 . . 119.3 ?
    C12 C14 H14 . . 119.3 ?
    C14 C15 C16 . . 120.90(14) ?
    C14 C15 H15 . . 119.5 ?
    C16 C15 H15 . . 119.5 ?
    C17 C16 C18 . . 116.54(14) ?
    C17 C16 C15 . . 119.36(14) ?
    C18 C16 C15 . . 124.11(14) ?
    N3 C17 C16 . . 123.43(13) ?
    N3 C17 C13 . . 117.02(11) ?
    C16 C17 C13 . . 119.55(13) ?
    C19 C18 C16 . . 119.97(14) ?
    C19 C18 H18 . . 120.0 ?
    C16 C18 H18 . . 120.0 ?
    C18 C19 C20 . . 119.35(14) ?
    C18 C19 H19 . . 120.3 ?
    C20 C19 H19 . . 120.3 ?
    N3 C20 C19 . . 122.48(14) ?
    N3 C20 H20 . . 118.8 ?
    C19 C20 H20 . . 118.8 ?
loop_
    _geom_torsion_atom_site_label_1
    _geom_torsion_atom_site_label_2
    _geom_torsion_atom_site_label_3
    _geom_torsion_atom_site_label_4
    _geom_torsion_site_symmetry_1
    _geom_torsion_site_symmetry_2
    _geom_torsion_site_symmetry_3
    _geom_torsion_site_symmetry_4
    _geom_torsion
    _geom_torsion_publ_flag
    O1W Co1 N1 C1 . . . . -145.0(2) ?
    O2W Co1 N1 C1 . . . . -110.28(9) ?
    O3W Co1 N1 C1 . . . . 152.95(9) ?
    N2 Co1 N1 C1 . . . . 62.21(9) ?
    N3 Co1 N1 C1 . . . . -15.56(9) ?
    O1W Co1 N2 C9 . . . . -85.16(12) ?
    O3W Co1 N2 C9 . . . . 3.51(12) ?
    N3 Co1 N2 C9 . . . . -177.16(13) ?
    N1 Co1 N2 C9 . . . . 90.18(12) ?
    O1W Co1 N2 C13 . . . . 96.06(9) ?
    O3W Co1 N2 C13 . . . . -175.26(9) ?
    N3 Co1 N2 C13 . . . . 4.07(9) ?
    N1 Co1 N2 C13 . . . . -88.59(9) ?
    O1W Co1 N3 C20 . . . . 85.77(12) ?
    O2W Co1 N3 C20 . . . . 2.19(12) ?
    O3W Co1 N3 C20 . . . . -176.94(17) ?
    N2 Co1 N3 C20 . . . . 179.69(12) ?
    N1 Co1 N3 C20 . . . . -86.36(12) ?
    O1W Co1 N3 C17 . . . . -99.37(9) ?
    O2W Co1 N3 C17 . . . . 177.06(9) ?
    O3W Co1 N3 C17 . . . . -2.1(3) ?
    N2 Co1 N3 C17 . . . . -5.45(9) ?
    N1 Co1 N3 C17 . . . . 88.50(9) ?
    Co1 N1 C1 C6 . . . . -92.87(12) ?
    Co1 N1 C1 C2 . . . . 83.33(13) ?
    C6 C1 C2 C3 . . . . -0.27(19) ?
    N1 C1 C2 C3 . . . . -176.48(11) ?
    C1 C2 C3 C4 . . . . 0.13(19) ?
    C1 C2 C3 C7 . . . . 179.20(11) ?
    C2 C3 C4 C5 . . . . -0.45(19) ?
    C7 C3 C4 C5 . . . . -179.51(11) ?
    C3 C4 C5 C6 . . . . 0.91(19) ?
    C3 C4 C5 C8 . . . . -179.95(11) ?
    C2 C1 C6 C5 . . . . 0.73(19) ?
    N1 C1 C6 C5 . . . . 176.92(11) ?
    C4 C5 C6 C1 . . . . -1.06(19) ?
    C8 C5 C6 C1 . . . . 179.81(11) ?
    C2 C3 C7 O2 . . . . -175.69(12) ?
    C4 C3 C7 O2 . . . . 3.38(19) ?
    C2 C3 C7 O1 . . . . 3.05(18) ?
    C4 C3 C7 O1 . . . . -177.88(13) ?
    C4 C5 C8 O3 . . . . -2.25(18) ?
    C6 C5 C8 O3 . . . . 176.88(12) ?
    C4 C5 C8 O4 . . . . 177.14(12) ?
    C6 C5 C8 O4 . . . . -3.73(18) ?
    C13 N2 C9 C10 . . . . -0.8(2) ?
    Co1 N2 C9 C10 . . . . -179.49(11) ?
    N2 C9 C10 C11 . . . . 0.9(2) ?
    C9 C10 C11 C12 . . . . 0.7(2) ?
    C10 C11 C12 C13 . . . . -2.1(2) ?
    C10 C11 C12 C14 . . . . 177.43(16) ?
    C9 N2 C13 C12 . . . . -0.9(2) ?
    Co1 N2 C13 C12 . . . . 178.02(10) ?
    C9 N2 C13 C17 . . . . 178.87(12) ?
    Co1 N2 C13 C17 . . . . -2.23(15) ?
    C11 C12 C13 N2 . . . . 2.3(2) ?
    C14 C12 C13 N2 . . . . -177.27(14) ?
    C11 C12 C13 C17 . . . . -177.44(13) ?
    C14 C12 C13 C17 . . . . 3.0(2) ?
    C13 C12 C14 C15 . . . . -0.7(2) ?
    C11 C12 C14 C15 . . . . 179.79(16) ?
    C12 C14 C15 C16 . . . . -1.8(3) ?
    C14 C15 C16 C17 . . . . 1.9(3) ?
    C14 C15 C16 C18 . . . . -177.55(17) ?
    C20 N3 C17 C16 . . . . 1.5(2) ?
    Co1 N3 C17 C16 . . . . -173.89(11) ?
    C20 N3 C17 C13 . . . . -178.51(12) ?
    Co1 N3 C17 C13 . . . . 6.10(15) ?
    C18 C16 C17 N3 . . . . -0.1(2) ?
    C15 C16 C17 N3 . . . . -179.52(14) ?
    C18 C16 C17 C13 . . . . 179.94(14) ?
    C15 C16 C17 C13 . . . . 0.5(2) ?
    N2 C13 C17 N3 . . . . -2.64(18) ?
    C12 C13 C17 N3 . . . . 177.12(12) ?
    N2 C13 C17 C16 . . . . 177.35(12) ?
    C12 C13 C17 C16 . . . . -2.9(2) ?
    C17 C16 C18 C19 . . . . -1.6(2) ?
    C15 C16 C18 C19 . . . . 177.86(17) ?
    C16 C18 C19 C20 . . . . 1.7(3) ?
    C17 N3 C20 C19 . . . . -1.3(2) ?
    Co1 N3 C20 C19 . . . . 173.33(11) ?
    C18 C19 C20 N3 . . . . -0.3(2) ?
loop_
    _geom_hbond_atom_site_label_D
    _geom_hbond_atom_site_label_H
    _geom_hbond_atom_site_label_A
    _geom_hbond_site_symmetry_A
    _geom_hbond_distance_DH
    _geom_hbond_distance_HA
    _geom_hbond_distance_DA
    _geom_hbond_angle_DHA
    _geom_hbond_publ_flag
    O1w H1w1 O6w 3_766 0.830(10)
                               1.900(10)
                                       2.7340(10)
                                                175(2) yes
    O1w H1w2 O2 4_576 0.840(10)
                              1.810(10)
                                      2.6460(10)
                                               173(2) yes
    O2w H2w1 O5w 3_766 0.830(10)
                               1.930(10)
                                       2.7610(10)
                                                174(2) yes
    O2w H2w2 O4 2_645 0.850(10)
                              1.940(10)
                                      2.7900(10)
                                               173(2) yes
    O3w H3w1 O5w 1_455 0.840(10)
                               2.16(2) 2.909(2) 148(2) yes
    O3w H3w2 O3 4_576 0.850(10)
                              1.860(10)
                                      2.6940(10)
                                               167(2) yes
    O4w H4w1 O6w 2_655 0.850(10)
                               1.980(10)
                                       2.811(2) 169(2) yes
    O4w H4w2 O2 1_455 0.850(10)
                              2.050(10)
                                      2.864(2) 161(3) yes
    O5w H5w1 O1 . 0.850(10)
                          1.890(10)
                                  2.716(2) 164(2) yes
    O5w H5w2 O3 2_745 0.850(10)
                              1.900(10)
                                      2.7190(10)
                                               161(2) yes
    O6w H6w1 O1 . 0.850(10)
                          1.820(10)
                                  2.6650(10)
                                           174(2) yes
    O6w H6w2 O4 2_645 0.850(10)
                              1.940(10)
                                      2.7840(10)
                                               174(2) yes
    N1 H1N1 O4w . 0.850(10)
                          2.060(10)
                                  2.906(2) 169(2) yes
    N1 H1N2 O4 2_645 0.840(10)
                             2.300(10)
                                     3.110(2) 161(2) yes
