# Supplementary material for: (5-Amino­isophthalato-κN)triaqua­(1,10-phenanthroline-κ2 N,N′)cobalt(II) trihydrate
Source: Acta Crystallogr Sect E Struct Rep Online. 2010 Oct 20;66(Pt 11):m1421. doi: 10.1107/S1600536810040560 (PMC3009302; doi:10.1107/S1600536810040560)
Supplement: Supplementary file 2 [file e-66-m1421-Isup2.hkl]

# 
# h,k,l, Fc-squared, Fo-squared, sigma(Fo-squared) and status flag 
# 
data_I
_shelx_title '  P21/n' 
_shelx_refln_list_code          4 
_shelx_F_calc_maximum      240.88 
_exptl_crystal_F_000      1092.00 
_reflns_d_resolution_high  0.7444 
 
loop_ 
 _symmetry_equiv_pos_as_xyz 
 'x, y, z' 
 '-x+1/2, y+1/2, -z+1/2' 
 '-x, -y, -z' 
 'x-1/2, -y-1/2, z-1/2' 
 
_cell_length_a    10.1182 
_cell_length_b    13.9659 
_cell_length_c    16.2850 
_cell_angle_alpha  90.000 
_cell_angle_beta   95.827 
_cell_angle_gamma  90.000 
 
_shelx_F_squared_multiplier     1.000 
 
loop_ 
 _refln_index_h 
 _refln_index_k 
 _refln_index_l 
 _refln_F_squared_calc 
 _refln_F_squared_meas 
 _refln_F_squared_sigma 
 _refln_observed_status 
   2   0   0    17870.54     8757.88    272.11 o 
   4   0   0    22492.28    21411.74    839.63 o 
   6   0   0     5110.86     4879.50    110.14 o 
   8   0   0       29.46       43.19      5.25 o 
  10   0   0     2841.24     2729.96     66.88 o 
  12   0   0      269.78      265.95     12.84 o 
   1   1   0      259.76      266.28      5.39 o 
   2   1   0      221.21      241.23      5.55 o 
   3   1   0      527.27      609.52     10.94 o 
   4   1   0     3430.83     3552.37     56.43 o 
   5   1   0     1602.63     1607.30     27.19 o 
   6   1   0      206.96      202.54      8.73 o 
   7   1   0      104.59      103.77      4.65 o 
   8   1   0      618.20      630.75     16.84 o 
   9   1   0     1678.52     1610.70     34.10 o 
  10   1   0      313.37      283.28      9.23 o 
  11   1   0        0.69       -1.48      3.24 o 
  12   1   0       10.72        5.36      2.97 o 
  13   1   0        3.86       -3.03      3.03 o 
   0   2   0    10727.75    10954.11    339.29 o 
   1   2   0       12.27       10.66      1.08 o 
   2   2   0      728.28      669.67     11.38 o 
   3   2   0     5834.68     5494.54     88.23 o 
   4   2   0    18942.12    18802.96    290.12 o 
   5   2   0     9663.90     9407.82    219.62 o 
   6   2   0     3101.15     2946.05     48.24 o 
   7   2   0      525.12      526.98     11.59 o 
   8   2   0      676.49      677.91     14.54 o 
   9   2   0      168.64      164.86      6.73 o 
  10   2   0      997.92      941.95     31.13 o 
  11   2   0       10.61       10.55      3.80 o 
  12   2   0       90.91       92.27      4.77 o 
  13   2   0      255.34      256.18      7.83 o 
   1   3   0      315.32      309.86      5.66 o 
   2   3   0      457.57      508.70      9.06 o 
   3   3   0     1110.66     1149.04     19.24 o 
   4   3   0     1297.95     1229.83     42.10 o 
   5   3   0       41.31       30.20      5.63 o 
   6   3   0      161.02      188.71      5.87 o 
   7   3   0      200.56      168.95      8.84 o 
   8   3   0      107.42      107.65      5.13 o 
   9   3   0       34.97       38.76      3.88 o 
  10   3   0      672.51      642.05     14.99 o 
  11   3   0       88.44       84.51      5.76 o 
  12   3   0      387.72      397.82     11.51 o 
  13   3   0        3.04        0.23      3.19 o 
   0   4   0      671.88      623.48     22.09 o 
   1   4   0    15803.05    16142.15    500.69 o 
   2   4   0       89.42       79.90      2.54 o 
   3   4   0     7101.93     7123.17    110.96 o 
   4   4   0      536.69      582.77     11.11 o 
   6   4   0      144.63      167.44      5.41 o 
   7   4   0     3591.80     3661.19     59.85 o 
   8   4   0        0.62        5.15      2.59 o 
   9   4   0     1458.62     1415.63     26.53 o 
  10   4   0      217.34      197.20      7.63 o 
  11   4   0      967.29      915.12     19.91 o 
  12   4   0        3.74        2.30      3.01 o 
  13   4   0      807.22      889.53     16.01 o 
   1   5   0     1944.14     1969.55     54.98 o 
   2   5   0     2918.01     3012.87     47.67 o 
   3   5   0      508.00      528.38      9.87 o 
   4   5   0       41.88       41.30      4.26 o 
   5   5   0       56.10       62.94      3.11 o 
   6   5   0     2741.65     2795.62     53.36 o 
   7   5   0       67.62       80.82      4.15 o 
   8   5   0      625.49      619.20     13.63 o 
   9   5   0      160.26      124.71      5.91 o 
  10   5   0     1100.10     1053.27     22.24 o 
  11   5   0      960.60      949.70     17.72 o 
  12   5   0      290.00      292.25      7.91 o 
  13   5   0        6.03        0.69      7.71 o 
   0   6   0    17738.14    17818.13    549.86 o 
   1   6   0     4648.91     4533.64     82.24 o 
   2   6   0     4569.86     4609.16     72.33 o 
   3   6   0    10543.90    10773.95    167.02 o 
   4   6   0     4803.76     4697.24     74.34 o 
   5   6   0     3198.98     3160.09     53.53 o 
   6   6   0      430.59      415.45      9.52 o 
   7   6   0     1570.23     1474.98     26.40 o 
   8   6   0      629.93      688.04     19.48 o 
   9   6   0      149.05      144.24      6.32 o 
  10   6   0      599.14      572.62     13.96 o 
  11   6   0       96.82       94.47      6.11 o 
  12   6   0       17.21       12.13      3.28 o 
   1   7   0      188.23      194.02      5.35 o 
   2   7   0      771.92      859.20     14.88 o 
   3   7   0      386.69      406.03      8.24 o 
   4   7   0     2058.82     1968.91     35.97 o 
   5   7   0      588.72      607.37     12.21 o 
   6   7   0     1834.49     1817.32     31.29 o 
   7   7   0        3.91        1.07      2.28 o 
   8   7   0       61.85       55.48      7.83 o 
   9   7   0      387.30      310.92      9.32 o 
  10   7   0        2.50        0.13      3.94 o 
  11   7   0        0.24       -2.89      2.89 o 
  12   7   0       67.75       66.86      5.80 o 
   0   8   0      936.35      814.79     30.77 o 
   1   8   0      828.24      868.62     17.79 o 
   2   8   0     8429.59     8169.70    147.41 o 
   3   8   0       23.36       29.16      1.95 o 
   4   8   0     5104.50     5068.81     80.34 o 
   5   8   0      454.30      452.89      9.90 o 
   6   8   0     3148.98     3036.98     65.41 o 
   7   8   0        4.40        7.02      3.13 o 
   8   8   0      769.31      796.14     27.25 o 
   9   8   0      232.67      212.71      9.03 o 
  10   8   0      828.18      826.50     21.39 o 
  11   8   0        4.16        3.51      3.32 o 
  12   8   0       82.11       57.62      5.63 o 
   1   9   0      257.76      258.71      9.84 o 
   2   9   0        0.51        4.05      3.13 o 
   3   9   0      690.09      658.62     14.86 o 
   4   9   0     1805.66     1735.99     34.47 o 
   5   9   0      836.61      826.60     18.86 o 
   6   9   0      261.89      248.66      8.73 o 
   7   9   0        7.48        8.27      4.81 o 
   8   9   0       17.60       11.39      3.74 o 
   9   9   0       15.81       10.38      4.34 o 
  10   9   0      227.54      253.08      9.46 o 
  11   9   0       37.76       36.38      4.26 o 
   0  10   0      463.42      471.29     21.57 o 
   1  10   0     3243.26     3134.57     73.23 o 
   2  10   0      627.76      579.99     27.90 o 
   3  10   0     2158.62     2094.51     50.98 o 
   4  10   0      110.59       94.01      6.70 o 
   5  10   0     1507.95     1504.75     39.12 o 
   6  10   0      284.50      282.80     12.36 o 
   7  10   0      818.68      799.53     24.64 o 
   8  10   0      353.89      323.48     14.30 o 
   9  10   0     1161.57     1148.21     26.99 o 
  10  10   0      660.16      633.19     16.29 o 
  11  10   0      666.49      715.47     20.94 o 
   1  11   0      277.87      308.99     12.08 o 
   2  11   0      101.41       89.97      6.53 o 
   3  11   0      108.76      104.03      7.06 o 
   4  11   0      428.95      427.67     24.67 o 
   5  11   0      169.91      147.91      9.10 o 
   6  11   0      234.36      230.33     11.73 o 
   7  11   0      136.24      137.21      9.36 o 
   8  11   0       20.65       27.15      6.14 o 
   9  11   0       21.82       34.25      6.92 o 
  10  11   0      111.19      114.67     10.69 o 
   0  12   0      219.58      204.30     13.80 o 
   1  12   0     1267.45     1295.56     36.09 o 
   2  12   0      100.06       87.66      6.92 o 
   3  12   0     6400.26     6335.35    206.23 o 
   4  12   0     1786.70     1779.47     48.69 o 
   5  12   0     3772.37     3493.76    117.91 o 
   6  12   0      422.27      430.09     16.75 o 
   7  12   0     1360.56     1387.46     38.72 o 
   8  12   0      223.32      248.47     10.47 o 
   9  12   0      531.68      513.74     15.97 o 
  10  12   0        1.00        0.37      4.94 o 
   1  13   0        4.81        2.34      3.80 o 
   2  13   0       57.22       57.35      6.26 o 
   3  13   0       82.33       78.95      7.05 o 
   4  13   0      274.70      255.42     12.19 o 
   5  13   0      312.85      293.80     18.92 o 
   6  13   0        6.83        8.10      5.55 o 
   7  13   0        2.06        0.59      6.07 o 
   8  13   0       60.78       69.02      6.73 o 
   9  13   0        5.74        3.52      4.77 o 
   0  14   0     3769.30     3329.20    113.19 o 
   1  14   0     1507.21     1414.71     38.37 o 
   2  14   0      707.44      656.45     21.61 o 
   3  14   0      497.81      519.92     18.75 o 
   4  14   0      534.40      503.40     18.53 o 
   5  14   0      662.30      593.00     30.08 o 
   6  14   0      111.42      114.62      7.48 o 
   7  14   0      594.11      608.19     17.57 o 
   8  14   0      310.96      317.25     12.46 o 
   1  15   0       63.06       50.54      6.64 o 
   2  15   0        8.18        6.40      4.69 o 
   3  15   0      173.56      189.67     13.43 o 
   4  15   0       52.76       37.13      6.58 o 
   5  15   0      246.86      244.71      8.89 o 
   6  15   0      230.92      234.18      7.97 o 
   7  15   0        0.91        3.35      3.96 o 
   0  16   0      465.35      446.03     16.68 o 
   1  16   0      126.23      134.28      6.60 o 
   2  16   0      477.08      478.02     12.67 o 
   3  16   0       42.09       28.96      4.40 o 
   4  16   0     1087.32     1081.87     19.46 o 
   5  16   0       51.05       51.04      5.16 o 
   6  16   0      636.40      642.17     15.80 o 
   1  17   0      299.20      298.79      9.97 o 
   2  17   0        1.53        3.58      3.33 o 
   3  17   0       86.07       85.91      5.47 o 
   4  17   0       45.02       48.08      5.26 o 
   5  17   0      348.05      366.34     13.82 o 
   0  18   0      414.38      412.40     17.54 o 
   1  18   0      252.57      227.77      9.25 o 
   2  18   0      534.38      517.72     17.00 o 
   3  18   0       74.47       86.99      5.78 o 
 -13   0   1      175.55      199.98     13.60 o 
 -11   0   1      696.33      588.78     27.00 o 
  -9   0   1     5662.01     5479.38    125.65 o 
  -7   0   1     1060.27     1022.83     27.21 o 
  -5   0   1     2230.87     2220.01     51.79 o 
  -3   0   1     1996.27     1919.11     62.29 o 
   1   0   1     3108.48     2879.03     63.41 o 
   3   0   1     3211.24     3131.63     79.89 o 
   5   0   1       51.37       47.66      3.87 o 
   7   0   1      133.87      146.27     20.22 o 
   9   0   1     1136.19     1128.28     31.07 o 
  11   0   1       66.36       74.19     11.85 o 
  13   0   1      301.57      342.77     12.59 o 
 -13   1   1        6.58        3.60      3.15 o 
 -12   1   1       35.60       29.25      3.52 o 
 -11   1   1      508.12      524.29     13.64 o 
 -10   1   1      401.26      356.42     10.72 o 
  -9   1   1     2700.69     2550.85     43.91 o 
  -8   1   1      350.96      306.42      8.59 o 
  -7   1   1     4634.56     4459.33     71.98 o 
  -6   1   1      618.87      625.34     12.60 o 
  -5   1   1     9974.39     9604.63    149.71 o 
  -4   1   1     5705.46     5473.04     85.89 o 
  -3   1   1     4455.86     4388.96     68.82 o 
  -2   1   1     7248.96     7031.00    133.24 o 
  -1   1   1     4242.50     4040.12     88.82 o 
   2   1   1     1200.30     1131.29     18.45 o 
   3   1   1    18358.13    13809.66    427.12 o 
   4   1   1      743.80      779.36     14.00 o 
   5   1   1    12227.44    11758.95    343.73 o 
   6   1   1      159.90      167.32      5.38 o 
   7   1   1     1346.79     1343.97     24.17 o 
   8   1   1     2660.05     2578.81     43.76 o 
   9   1   1     1733.01     1719.55     67.51 o 
  10   1   1      134.36      131.38      9.84 o 
  11   1   1       33.13       22.76      4.16 o 
  12   1   1        2.78       -1.24      2.66 o 
  13   1   1      475.46      496.91     10.94 o 
 -13   2   1      139.48      157.69      6.55 o 
 -12   2   1      107.80      109.72      5.06 o 
 -11   2   1      121.53      110.57      6.27 o 
 -10   2   1      273.21      275.08     13.38 o 
  -9   2   1        1.18       -3.75      3.75 o 
  -8   2   1      719.79      689.27     14.68 o 
  -7   2   1        5.98       14.29      2.59 o 
  -6   2   1      320.09      316.95      7.80 o 
  -5   2   1     5702.27     5845.85     92.17 o 
  -4   2   1        0.87       -0.22      1.26 o 
  -3   2   1      431.58      425.00      8.07 o 
  -2   2   1     6852.13     6837.66    128.70 o 
  -1   2   1     1356.39     1437.60     22.78 o 
   0   2   1     1208.47     1268.76     23.28 o 
   1   2   1       47.68       53.37      1.58 o 
   2   2   1      108.19      135.53      3.77 o 
   3   2   1       55.03       71.27      2.58 o 
   4   2   1     1002.29     1203.46     20.50 o 
   5   2   1       44.13       63.16      3.35 o 
   6   2   1      689.24      716.29     14.00 o 
   7   2   1      190.11      192.64      6.27 o 
   8   2   1        8.91        5.05      2.66 o 
   9   2   1     1722.57     1650.91     30.13 o 
  10   2   1      146.20      152.16      6.74 o 
  11   2   1      266.63      265.58      9.39 o 
  12   2   1       27.06       22.07      3.44 o 
  13   2   1       32.55       33.16      3.95 o 
 -13   3   1       57.87       49.34      5.56 o 
 -12   3   1      722.52      739.29     13.55 o 
 -11   3   1      330.57      323.26     10.31 o 
 -10   3   1     4948.85     4789.22     83.03 o 
  -9   3   1       80.58       77.93      5.76 o 
  -8   3   1     1387.27     1390.23     25.54 o 
  -7   3   1     1537.37     1506.91     26.73 o 
  -6   3   1     4625.63     4426.90     73.05 o 
  -5   3   1      789.98      887.65     16.24 o 
  -4   3   1    11120.12    10238.57    259.97 o 
  -3   3   1     1084.05     1005.03     21.52 o 
  -2   3   1     1992.89     1865.37     43.56 o 
  -1   3   1     1336.84     1470.83     23.49 o 
   0   3   1    19985.04    17704.37    550.21 o 
   1   3   1      320.39      352.15      6.73 o 
   2   3   1       15.03       12.25      1.13 o 
   3   3   1      368.74      344.93     14.90 o 
   4   3   1     4605.61     4470.85     70.62 o 
   5   3   1     9097.78     9658.65    150.61 o 
   6   3   1     2230.46     2180.53     36.53 o 
   7   3   1      473.73      475.73     10.75 o 
   8   3   1     1127.98     1101.42     27.06 o 
   9   3   1     1335.26     1379.21     25.94 o 
  10   3   1      259.01      292.21     11.95 o 
  11   3   1      926.31      900.98     19.67 o 
  12   3   1      192.54      198.09      6.52 o 
  13   3   1      205.45      214.36      7.17 o 
 -13   4   1        2.30        3.14      3.30 o 
 -12   4   1        2.33        1.08      2.97 o 
 -11   4   1      130.16      128.45      6.67 o 
 -10   4   1      200.45      202.64      7.72 o 
  -9   4   1      892.76      815.97     17.21 o 
  -8   4   1        3.45        7.72      2.63 o 
  -7   4   1      603.95      593.09     12.86 o 
  -6   4   1      193.71      213.36      6.24 o 
  -5   4   1     2241.72     2409.73     45.84 o 
  -4   4   1     9186.86     9892.82    153.80 o 
  -3   4   1     1325.95     1421.97     27.14 o 
  -2   4   1     3737.84     3829.91     96.78 o 
  -1   4   1       99.91       95.69      6.87 o 
   0   4   1     1967.73     2269.42     65.53 o 
   1   4   1     2629.21     2715.11     42.77 o 
   2   4   1      826.34      886.81     15.01 o 
   3   4   1       40.58       54.70      5.06 o 
   4   4   1        3.04        1.10      1.70 o 
   5   4   1       25.36       33.31      4.31 o 
   6   4   1     2424.07     2345.22     39.13 o 
   7   4   1      343.27      323.73      8.45 o 
   8   4   1       83.79       67.24      4.33 o 
   9   4   1      812.10      744.53     16.09 o 
  10   4   1        4.61        5.43      3.36 o 
  11   4   1      235.49      223.73      7.48 o 
  12   4   1      178.94      168.44      6.10 o 
  13   4   1        7.98        3.19      3.60 o 
 -13   5   1       59.19       67.60      8.42 o 
 -12   5   1      638.82      651.25     17.12 o 
 -11   5   1       24.34       18.60      3.51 o 
 -10   5   1     2206.16     2099.51     37.72 o 
  -9   5   1      834.79      806.24     17.09 o 
  -8   5   1     2769.06     2722.91     46.11 o 
  -7   5   1       97.11       94.55      6.49 o 
  -6   5   1     1356.66     1335.01     23.67 o 
  -5   5   1     3070.08     3237.64     52.40 o 
  -4   5   1     3342.22     2858.30     46.11 o 
  -3   5   1     1154.16     1174.37     43.36 o 
  -2   5   1     2974.41     3166.32     50.08 o 
  -1   5   1     7087.95     7098.79    146.06 o 
   0   5   1     6469.52     6594.31    118.52 o 
   1   5   1     6478.99     7055.02    127.33 o 
   2   5   1    10596.25    10356.01    160.29 o 
   3   5   1      959.00      974.75     16.77 o 
   4   5   1     2433.45     2262.16     36.99 o 
   5   5   1     1007.83      990.65     17.91 o 
   6   5   1     3193.89     3188.37     60.32 o 
   7   5   1      675.37      636.22     13.34 o 
   8   5   1     1356.73     1312.44     26.84 o 
   9   5   1      802.36      735.32     16.11 o 
  10   5   1     1104.79     1113.90     26.61 o 
  11   5   1        0.90       -2.67      2.85 o 
  12   5   1      107.33      129.17      8.14 o 
 -12   6   1        4.27       -0.89      2.87 o 
 -11   6   1      538.40      482.31     11.33 o 
 -10   6   1       59.91       67.07      5.03 o 
  -9   6   1     1209.50     1047.30     20.92 o 
  -8   6   1       78.76       57.45      4.83 o 
  -7   6   1      343.57      342.00      8.83 o 
  -6   6   1      412.01      436.23      9.95 o 
  -5   6   1     1425.98     1657.73     33.42 o 
  -4   6   1       77.82      106.39      3.85 o 
  -3   6   1      297.50      358.68      7.39 o 
  -2   6   1      579.56      662.54     11.76 o 
  -1   6   1      118.63      113.83      4.58 o 
   0   6   1      353.56      349.05      7.95 o 
   1   6   1      267.58      335.43      6.42 o 
   2   6   1     2494.44     2748.76     50.32 o 
   3   6   1      369.94      418.72      8.33 o 
   4   6   1       55.53       56.24      2.80 o 
   5   6   1      851.76      890.65     16.60 o 
   6   6   1      419.55      443.12      9.99 o 
   7   6   1      188.53      167.06      6.44 o 
   8   6   1       46.33       36.37      4.82 o 
   9   6   1      703.20      653.77     14.75 o 
  10   6   1      441.72      420.48     11.55 o 
  11   6   1      263.62      264.00      8.13 o 
  12   6   1       71.32       66.16      4.42 o 
 -12   7   1      174.63      191.75     16.27 o 
 -11   7   1      568.82      545.04     13.76 o 
 -10   7   1        3.68       -1.68      2.15 o 
  -9   7   1     1257.29     1178.35     23.07 o 
  -8   7   1      157.98      150.64      6.56 o 
  -7   7   1     1591.79     1606.82     28.59 o 
  -6   7   1       15.22       14.83      4.61 o 
  -5   7   1     3017.69     2932.89     47.97 o 
  -4   7   1      105.27      127.23      5.84 o 
  -3   7   1     8866.79     8730.81    136.03 o 
  -2   7   1     1108.46      999.57     17.08 o 
  -1   7   1     6488.16     6549.27    118.28 o 
   0   7   1     9963.04    10795.40    267.34 o 
   1   7   1     6845.50     6964.29    108.50 o 
   2   7   1     1632.46     1615.67     26.64 o 
   3   7   1     5979.18     5996.88    132.56 o 
   4   7   1      855.28      815.76     17.49 o 
   5   7   1     7536.50     7647.44    120.10 o 
   6   7   1     4917.98     4818.14     77.26 o 
   7   7   1     1276.29     1251.47     23.10 o 
   8   7   1       63.41       41.46      3.69 o 
   9   7   1      443.06      442.64     14.73 o 
  10   7   1      430.51      429.89     12.03 o 
  11   7   1       80.99       92.76      5.29 o 
  12   7   1       48.53       49.63      5.35 o 
 -12   8   1       48.77       58.72      5.63 o 
 -11   8   1      125.20      133.50      6.09 o 
 -10   8   1       18.00       12.69      4.61 o 
  -9   8   1      214.75      169.14     14.39 o 
  -8   8   1      567.57      493.22     14.15 o 
  -7   8   1       23.58       21.50      3.55 o 
  -6   8   1      261.99      235.22     11.50 o 
  -5   8   1      234.88      224.63      7.71 o 
  -4   8   1     2026.28     2008.52     47.69 o 
  -3   8   1     1004.34     1045.65     21.59 o 
  -2   8   1     1339.16     1348.22     26.65 o 
  -1   8   1       56.41       47.89      4.06 o 
   0   8   1     4078.67     4260.59     96.41 o 
   1   8   1       25.44       22.07      1.76 o 
   2   8   1     2027.42     2183.65     35.50 o 
   3   8   1       17.18       18.19      1.71 o 
   4   8   1      134.00      136.14      5.58 o 
   5   8   1      185.77      192.82      5.78 o 
   6   8   1       11.82        7.39      2.28 o 
   7   8   1      163.43      186.99     10.68 o 
   8   8   1       20.87       18.51      3.76 o 
   9   8   1      275.41      286.06     10.63 o 
  10   8   1       17.80       12.31      4.34 o 
  11   8   1      157.07      169.08      7.35 o 
  12   8   1       19.01       17.01      5.03 o 
 -11   9   1      785.65      781.19     15.68 o 
 -10   9   1        2.94        7.44      5.01 o 
  -9   9   1     2559.66     2591.31     52.55 o 
  -8   9   1      727.48      672.57     17.50 o 
  -7   9   1     2534.05     2472.24     49.20 o 
  -6   9   1      382.01      397.64     11.54 o 
  -5   9   1     4156.32     4012.24     75.35 o 
  -4   9   1      177.99      178.01      9.49 o 
  -3   9   1     2659.92     2757.60     52.22 o 
  -2   9   1      267.25      269.34     13.52 o 
  -1   9   1      940.36      981.79     25.92 o 
   0   9   1     1135.19     1060.73     27.66 o 
   1   9   1      378.21      273.84     10.29 o 
   2   9   1     1259.31     1446.30     36.20 o 
   3   9   1     1263.16     1295.65     26.21 o 
   4   9   1     3100.56     2985.19     74.31 o 
   5   9   1      484.10      505.73     12.99 o 
   6   9   1      189.24      195.15      8.55 o 
   7   9   1      589.35      572.96     15.14 o 
   8   9   1      293.78      298.69     10.46 o 
   9   9   1     1036.62     1078.90     25.53 o 
  10   9   1      184.74      207.32      9.70 o 
  11   9   1      257.73      273.10      8.53 o 
 -11  10   1       44.59       44.44      5.12 o 
 -10  10   1      422.89      414.77     16.17 o 
  -9  10   1        8.75        5.82      4.08 o 
  -8  10   1       62.02       66.26      5.80 o 
  -7  10   1        0.41        1.64      4.08 o 
  -6  10   1      886.99      898.19     26.27 o 
  -5  10   1      307.31      283.06     14.47 o 
  -4  10   1     2447.65     2461.66     59.25 o 
  -3  10   1      260.84      251.46     10.37 o 
  -2  10   1     1194.63     1137.42     33.85 o 
  -1  10   1        2.64        5.15      2.93 o 
   0  10   1      113.88      107.50      6.73 o 
   1  10   1       26.97       26.70      4.09 o 
   2  10   1      671.12      690.83     20.39 o 
   3  10   1        4.99        2.12      2.90 o 
   4  10   1      458.88      471.22     15.80 o 
   5  10   1      564.92      539.75     19.67 o 
   6  10   1      244.80      245.10     11.26 o 
   7  10   1      202.57      185.16     10.47 o 
   8  10   1      200.63      221.81     11.83 o 
   9  10   1       12.55        5.55      5.32 o 
  10  10   1      289.38      251.98     22.52 o 
  11  10   1       58.45       75.53     10.10 o 
 -10  11   1      251.62      281.03     11.70 o 
  -9  11   1      351.34      365.29     12.99 o 
  -8  11   1      797.32      826.09     26.21 o 
  -7  11   1      964.65      937.33     54.01 o 
  -6  11   1     1887.67     1938.41     61.51 o 
  -5  11   1      222.31      206.01     12.74 o 
  -4  11   1        9.82        9.35      3.99 o 
  -3  11   1     1023.56      937.42     26.31 o 
  -2  11   1     1621.21     1577.59     40.18 o 
  -1  11   1      296.07      277.60     11.26 o 
   0  11   1     1606.29     1600.52     40.51 o 
   1  11   1       22.50       31.65      4.45 o 
   2  11   1     1097.07     1120.23     30.20 o 
   3  11   1     2748.30     2604.32     65.94 o 
   4  11   1     7258.95     7031.84    279.99 o 
   5  11   1        0.32        3.68      5.29 o 
   6  11   1     3106.97     3134.45     75.66 o 
   7  11   1      275.08      287.42     13.37 o 
   8  11   1     1235.77     1181.74     34.22 o 
   9  11   1      202.82      219.59     10.07 o 
  10  11   1     1125.54     1109.54     34.10 o 
 -10  12   1       30.82       36.53      6.21 o 
  -9  12   1       24.40       21.03      5.74 o 
  -8  12   1       22.55       28.69      5.83 o 
  -7  12   1      335.27      320.60     17.28 o 
  -6  12   1      258.01      256.75     12.59 o 
  -5  12   1      114.78      110.05     12.31 o 
  -4  12   1        0.36        1.52      3.92 o 
  -3  12   1       12.81       11.11      4.21 o 
  -2  12   1      238.84      222.43     11.27 o 
  -1  12   1       51.26       77.07      6.49 o 
   0  12   1        0.55        4.41      5.49 o 
   1  12   1     1582.45     1496.01     38.80 o 
   2  12   1      201.54      187.91     11.47 o 
   3  12   1      101.16      102.97      7.50 o 
   4  12   1       42.72       40.39      5.65 o 
   5  12   1     1650.08     1633.66     60.57 o 
   6  12   1      711.24      685.56     24.85 o 
   7  12   1       52.20       48.10      6.88 o 
   8  12   1      352.22      331.78     13.32 o 
   9  12   1       66.26       67.87      8.62 o 
  10  12   1      288.02      274.00     12.28 o 
  -9  13   1      111.95      106.59      7.93 o 
  -8  13   1      301.61      312.36     12.18 o 
  -7  13   1      182.57      167.69      9.58 o 
  -6  13   1      288.03      262.86     12.95 o 
  -5  13   1       45.24       35.72      8.40 o 
  -4  13   1     2126.28     2083.60     52.89 o 
  -3  13   1      403.11      388.09     14.96 o 
  -2  13   1     2498.61     2321.79     57.61 o 
  -1  13   1      106.29      100.37      7.72 o 
   0  13   1      555.05      635.05     20.48 o 
   1  13   1      969.38      881.42     25.93 o 
   2  13   1     1191.20     1142.54     31.87 o 
   3  13   1       99.75      101.06      7.67 o 
   4  13   1      611.36      568.14     19.48 o 
   5  13   1     1003.68      985.84     41.41 o 
   6  13   1      220.56      213.01     11.67 o 
   7  13   1      249.45      262.24     10.78 o 
   8  13   1     2337.03     2464.21    141.35 o 
   9  13   1      223.90      255.48     14.60 o 
  -8  14   1       75.14       88.99      6.37 o 
  -7  14   1        3.67       -0.20      3.28 o 
  -6  14   1      515.21      484.65     14.88 o 
  -5  14   1      321.62      356.78     22.43 o 
  -4  14   1       10.28        5.15      4.68 o 
  -3  14   1       89.05      101.14      8.28 o 
  -2  14   1      149.29      131.88      8.99 o 
  -1  14   1       97.66       84.67      7.52 o 
   0  14   1      287.37      238.25     11.67 o 
   1  14   1       56.04       55.01      6.62 o 
   2  14   1      244.15      247.32     17.43 o 
   3  14   1      625.24      574.10     19.81 o 
   4  14   1      129.14      119.30     13.80 o 
   5  14   1      920.12      877.25     38.77 o 
   6  14   1      430.37      473.05     14.69 o 
   7  14   1       26.70       25.81      6.53 o 
   8  14   1        7.59       11.01      6.34 o 
  -8  15   1      263.05      303.92     15.80 o 
  -7  15   1      179.86      189.34      7.44 o 
  -6  15   1      243.60      242.23      8.01 o 
  -5  15   1      722.65      689.74     15.51 o 
  -4  15   1      298.25      292.52     13.99 o 
  -3  15   1      437.37      398.55     16.56 o 
  -2  15   1      282.96      250.09     12.59 o 
  -1  15   1     1283.64     1212.41     34.47 o 
   0  15   1       18.83       12.65      8.45 o 
   1  15   1     2494.82     2292.52     66.35 o 
   2  15   1      223.37      188.61     11.06 o 
   3  15   1     1130.87     1096.77     32.15 o 
   4  15   1       12.50       11.04      7.45 o 
   5  15   1     1097.73     1080.75     37.61 o 
   6  15   1        8.77       12.85      4.18 o 
   7  15   1      742.96      770.13     17.83 o 
  -6  16   1        0.06       -3.27      3.27 o 
  -5  16   1        2.76        1.65      3.71 o 
  -4  16   1      217.24      220.64      7.64 o 
  -3  16   1        6.13        5.41      5.55 o 
  -2  16   1        4.91        1.21      3.43 o 
  -1  16   1      593.21      559.08     13.85 o 
   0  16   1       87.11       78.54      5.50 o 
   1  16   1      125.16      128.44      6.47 o 
   2  16   1        1.28       -0.30      3.23 o 
   3  16   1       83.60       78.10      8.09 o 
   4  16   1      518.00      567.70     12.65 o 
   5  16   1       95.89       77.87      5.76 o 
   6  16   1        0.74        0.11      3.72 o 
  -5  17   1      167.05      155.74     10.83 o 
  -4  17   1      390.90      383.64     10.34 o 
  -3  17   1      419.62      412.75     10.71 o 
  -2  17   1       26.04       26.09      5.36 o 
  -1  17   1      296.81      306.60     10.27 o 
   0  17   1      221.66      217.73      8.47 o 
   1  17   1      108.11       94.32      6.16 o 
   2  17   1      237.99      225.78      7.80 o 
   3  17   1      226.16      216.12      7.86 o 
   4  17   1      566.05      573.29     13.10 o 
   5  17   1        4.05        1.64      4.34 o 
  -3  18   1        2.73        2.58      4.18 o 
  -2  18   1       18.65       15.83      4.57 o 
  -1  18   1        0.80       -3.74      3.74 o 
   0  18   1        0.50       -0.06      3.79 o 
   1  18   1       17.47        5.30      4.11 o 
   2  18   1       40.45       40.92      5.17 o 
   3  18   1        0.11        7.73      3.92 o 
 -12   0   2       54.82       47.61      5.76 o 
 -10   0   2     1110.72     1041.95     30.09 o 
  -8   0   2      891.46      882.14     25.01 o 
  -6   0   2    10597.05     9680.42    348.75 o 
  -4   0   2     5770.96     4708.02    183.82 o 
   2   0   2      357.58      339.24     10.76 o 
   4   0   2     5143.56     4938.91    109.99 o 
   6   0   2     3202.71     2959.14    246.03 o 
   8   0   2      247.90      223.83     10.52 o 
  10   0   2      862.33      809.80     72.47 o 
  12   0   2      489.21      477.18     14.48 o 
 -13   1   2      372.50      400.15      9.78 o 
 -12   1   2        7.42        8.27      2.93 o 
 -11   1   2       13.70        9.57      3.78 o 
 -10   1   2       44.32       53.13      4.68 o 
  -9   1   2       53.71       54.32      5.41 o 
  -8   1   2     1215.03     1098.76     42.33 o 
  -7   1   2     1509.00     1424.39     44.93 o 
  -6   1   2      386.78      402.31      9.18 o 
  -5   1   2     1133.60     1232.32     21.45 o 
  -4   1   2      277.76      218.67      8.47 o 
  -3   1   2     2020.62     1881.95     35.23 o 
  -2   1   2     2808.16     2793.16     44.11 o 
  -1   1   2     3854.56     3970.97     87.30 o 
   0   1   2     6516.87     6370.95    116.03 o 
   1   1   2     4961.14     5110.22    124.63 o 
   2   1   2     4840.60     4910.48     88.17 o 
   3   1   2      669.78      751.42     13.11 o 
   4   1   2      732.39      753.43     13.60 o 
   5   1   2     1834.29     1982.74     32.98 o 
   6   1   2     3715.29     3766.48     60.82 o 
   7   1   2        6.37        5.76      2.29 o 
   8   1   2      344.19      341.04     10.96 o 
   9   1   2      555.81      528.13     12.78 o 
  10   1   2      760.76      736.12     16.45 o 
  11   1   2      296.56      293.21      9.68 o 
  12   1   2       57.55       52.45      4.51 o 
  13   1   2      135.70      139.73      5.94 o 
 -13   2   2      194.55      200.88      7.04 o 
 -12   2   2      463.40      408.14      9.39 o 
 -11   2   2     2043.97     1961.16     36.16 o 
 -10   2   2     3664.11     3455.77     58.49 o 
  -9   2   2     3722.86     3646.25     60.74 o 
  -8   2   2       19.24       19.94      3.15 o 
  -7   2   2     2831.04     2780.43     46.32 o 
  -6   2   2     1053.95     1109.97     23.56 o 
  -5   2   2    10203.93    10173.93    197.92 o 
  -4   2   2    10409.39    10169.70    209.12 o 
  -3   2   2     9486.57     9056.28    175.43 o 
  -2   2   2     4800.85     4619.42     73.98 o 
  -1   2   2    12365.68    11560.86    357.30 o 
   0   2   2      714.11      790.07     12.84 o 
   1   2   2      867.04      869.37     28.53 o 
   2   2   2       89.84       97.28      2.70 o 
   3   2   2     4880.83     4853.63     78.04 o 
   4   2   2     1456.32     1578.48     43.27 o 
   5   2   2      486.93      601.48     11.76 o 
   6   2   2      458.53      477.02     10.36 o 
   7   2   2      298.54      285.15      7.79 o 
   8   2   2      799.72      796.20     17.39 o 
   9   2   2     1183.24     1139.45     22.20 o 
  10   2   2      394.46      396.73     11.06 o 
  11   2   2       26.36       22.76      4.11 o 
  12   2   2      209.87      211.45      6.78 o 
  13   2   2       19.18       12.44      3.50 o 
 -13   3   2        1.28        4.81      3.28 o 
 -12   3   2      126.96      144.46      5.76 o 
 -11   3   2        9.44       13.74      3.95 o 
 -10   3   2       13.43       10.34      3.61 o 
  -9   3   2      328.20      324.97      9.34 o 
  -8   3   2      236.67      232.74      7.66 o 
  -7   3   2       68.49       70.08      3.98 o 
  -6   3   2        0.22        1.04      1.86 o 
  -5   3   2     2764.19     2967.00     48.11 o 
  -4   3   2      935.62      966.80     19.68 o 
  -3   3   2     2928.54     3041.60     48.39 o 
  -2   3   2     2401.51     2515.03     39.92 o 
  -1   3   2     4211.99     4409.56     96.07 o 
   0   3   2     1218.10     1407.51     22.56 o 
   1   3   2    21343.60    20453.56    365.86 o 
   2   3   2     3358.61     3439.83     61.06 o 
   3   3   2       36.69       51.85      3.84 o 
   4   3   2    10474.31    10663.76    165.43 o 
   5   3   2     1332.22     1197.12     32.05 o 
   6   3   2     1134.93     1115.40     20.20 o 
   7   3   2     1250.30     1224.68     27.32 o 
   8   3   2      177.25      171.96      6.33 o 
   9   3   2     1442.26     1410.13     26.41 o 
  10   3   2      359.01      355.04     10.39 o 
  11   3   2      139.84      145.59      6.09 o 
  12   3   2      144.11      113.52      5.28 o 
  13   3   2      100.77      102.58      5.39 o 
 -13   4   2      826.94      899.76     16.20 o 
 -12   4   2       20.47       24.90      3.63 o 
 -11   4   2      659.99      631.65     15.44 o 
 -10   4   2       40.02       43.48      4.41 o 
  -9   4   2     2285.41     2341.25     40.79 o 
  -8   4   2      108.17      103.31      4.99 o 
  -7   4   2     5187.89     4900.64     78.88 o 
  -6   4   2      192.27      202.54     11.10 o 
  -4   4   2     1542.82     1677.68     31.88 o 
  -3   4   2      171.26      260.28      5.74 o 
  -2   4   2      499.59      530.03      9.57 o 
  -1   4   2     4536.42     4815.73     86.58 o 
   0   4   2      379.94      438.27      7.84 o 
   1   4   2      870.47      865.96     14.44 o 
   2   4   2     2978.43     2868.72     70.23 o 
   3   4   2     3915.39     4048.28     63.88 o 
   4   4   2      815.92      914.23     32.96 o 
   5   4   2     7267.07     7079.88    111.22 o 
   6   4   2        7.77        6.44      2.66 o 
   7   4   2     1440.21     1388.47     24.96 o 
   8   4   2      377.88      396.45     10.09 o 
   9   4   2     2062.11     1907.47     34.14 o 
  10   4   2      529.70      487.55     12.56 o 
  11   4   2      966.81      915.79     30.22 o 
  12   4   2        2.88        3.60      3.04 o 
  13   4   2      514.85      556.59     29.85 o 
 -13   5   2      100.54      110.52      9.91 o 
 -12   5   2      124.36      145.80      5.78 o 
 -11   5   2        8.05        7.68      3.23 o 
 -10   5   2       17.18       19.19      5.32 o 
  -9   5   2        1.01        2.05      2.84 o 
  -8   5   2       26.89        7.51      2.77 o 
  -7   5   2      327.06      289.87     13.14 o 
  -6   5   2       13.43       29.12      2.76 o 
  -5   5   2      715.92      885.35     16.32 o 
  -4   5   2     2177.86     2288.07     42.42 o 
  -3   5   2      417.52      413.94      8.24 o 
  -2   5   2      357.51      395.14      7.51 o 
  -1   5   2      160.33      155.36      3.52 o 
   0   5   2     3050.62     3236.80     50.93 o 
   1   5   2     9500.37    10115.99    156.49 o 
   2   5   2     5152.82     5519.82     86.21 o 
   3   5   2      755.12      724.72     21.57 o 
   4   5   2     2832.29     2970.48     47.87 o 
   5   5   2      279.62      245.29      6.79 o 
   6   5   2     2720.07     2760.19     52.69 o 
   7   5   2       80.91       81.19      4.17 o 
   8   5   2       22.03       22.13      3.09 o 
   9   5   2      928.50      977.13     19.84 o 
  10   5   2       26.97       29.39      4.45 o 
  11   5   2        3.09        1.67      3.16 o 
  12   5   2        1.31       -1.75      3.05 o 
 -12   6   2      298.38      285.36      9.88 o 
 -11   6   2      179.62      182.08      7.36 o 
 -10   6   2     2172.37     2107.53     38.00 o 
  -9   6   2      436.86      423.42     11.15 o 
  -8   6   2     2377.23     1993.19     70.46 o 
  -7   6   2      414.96      362.85      9.20 o 
  -6   6   2     3950.38     3872.41     62.76 o 
  -5   6   2     1836.18     1870.99     31.58 o 
  -4   6   2     7209.35     7075.19    110.87 o 
  -3   6   2     2769.65     2673.63     42.98 o 
  -2   6   2     1485.86     1486.84     24.47 o 
  -1   6   2     9322.43     9247.02    165.65 o 
   0   6   2    10228.89     9619.72    297.36 o 
   1   6   2    10513.10    11018.14    170.37 o 
   2   6   2     1410.74     1490.01     24.56 o 
   3   6   2       33.58       35.02      2.40 o 
   4   6   2     2213.75     2204.96     36.34 o 
   5   6   2     2529.37     2302.78     38.20 o 
   6   6   2      776.27      799.61     15.57 o 
   7   6   2      145.38      159.63      6.91 o 
   8   6   2       69.31       87.03      5.37 o 
   9   6   2       75.87       89.49      5.16 o 
  10   6   2      673.36      641.45     18.96 o 
  11   6   2      117.15      111.96      5.57 o 
  12   6   2        7.22        7.53      3.39 o 
 -12   7   2       67.22       64.39      5.79 o 
 -11   7   2       27.49       26.66      4.34 o 
 -10   7   2       79.09       67.84      7.80 o 
  -9   7   2       48.13       47.02      4.33 o 
  -8   7   2       11.76        4.05      2.59 o 
  -7   7   2        7.98       11.51      2.65 o 
  -6   7   2      101.06       94.61      4.28 o 
  -5   7   2       33.03       24.49      2.46 o 
  -4   7   2      297.15      315.65      7.30 o 
  -3   7   2      916.86      900.40     15.94 o 
  -2   7   2      307.62      293.33      6.09 o 
  -1   7   2     4068.61     4616.08     84.12 o 
   0   7   2    10512.12    11606.44    207.78 o 
   1   7   2     1105.16     1356.78     22.50 o 
   2   7   2      297.55      272.34      5.88 o 
   3   7   2      118.41      116.67      3.79 o 
   4   7   2      250.72      244.25      8.84 o 
   5   7   2      160.88      124.78      4.59 o 
   6   7   2      216.47      209.66      9.66 o 
   7   7   2       22.23       32.27      3.25 o 
   8   7   2      335.98      342.91      9.85 o 
   9   7   2      341.54      286.03     10.55 o 
  10   7   2      588.65      573.96     14.09 o 
  11   7   2       19.97       17.67      3.55 o 
  12   7   2      501.79      501.43     19.49 o 
 -12   8   2      793.98      839.38     16.73 o 
 -11   8   2        3.30       10.63      3.51 o 
 -10   8   2      577.58      590.06     17.13 o 
  -9   8   2       46.54       37.32      4.85 o 
  -8   8   2     1252.45     1265.77     28.14 o 
  -7   8   2       49.58       50.18      5.32 o 
  -6   8   2     2059.20     2043.03     40.80 o 
  -5   8   2       78.59       78.89      4.64 o 
  -4   8   2     8245.32     7977.81    177.28 o 
  -3   8   2     1147.80     1143.46     23.44 o 
  -2   8   2     4359.52     4211.70     94.37 o 
  -1   8   2     1843.29     1915.58     36.64 o 
   0   8   2    12048.55    12056.36    215.98 o 
   1   8   2      636.40      816.17     14.24 o 
   2   8   2     2454.52     2393.64     38.80 o 
   3   8   2       15.14       15.79      2.96 o 
   4   8   2     4608.55     4508.63     71.82 o 
   5   8   2      121.62      125.71      4.76 o 
   6   8   2     1867.23     1912.66     61.33 o 
   7   8   2        1.96        1.26      2.33 o 
   8   8   2      788.36      745.27     18.64 o 
   9   8   2      246.29      202.03      9.33 o 
  10   8   2     1146.36     1080.25     25.97 o 
  11   8   2        1.12       -1.80      3.14 o 
  12   8   2        6.43        3.85      7.53 o 
 -11   9   2      139.33      149.98      7.62 o 
 -10   9   2        0.55        1.06      3.53 o 
  -9   9   2       20.18       10.93      4.26 o 
  -8   9   2      214.28      183.69     12.71 o 
  -7   9   2        1.67        2.14      3.19 o 
  -6   9   2      302.75      295.76      9.71 o 
  -5   9   2      238.00      219.60      8.01 o 
  -4   9   2       33.05       33.89      3.29 o 
  -3   9   2      511.61      506.60     12.26 o 
  -2   9   2      270.69      295.43      8.09 o 
  -1   9   2        3.51        6.21      2.88 o 
   0   9   2      517.67      555.96     17.66 o 
   1   9   2     2037.39     2302.22     54.66 o 
   2   9   2      759.43      749.51     28.64 o 
   3   9   2       20.92       38.15      4.20 o 
   4   9   2     8216.47     8025.41    145.85 o 
   5   9   2      697.68      676.65     16.11 o 
   6   9   2       81.83       96.55      6.71 o 
   7   9   2      265.81      263.98      9.46 o 
   8   9   2      167.62      185.26      8.24 o 
   9   9   2      110.55      116.21      7.09 o 
  10   9   2      134.98      145.00      7.05 o 
  11   9   2       17.42       11.72      3.66 o 
 -11  10   2       59.78       59.33      4.95 o 
 -10  10   2       66.73       76.18      5.76 o 
  -9  10   2      799.48      796.81     20.79 o 
  -8  10   2      850.88      831.10     37.80 o 
  -7  10   2      795.81      787.84     19.44 o 
  -6  10   2      210.41      228.16     13.34 o 
  -5  10   2      281.56      271.86     11.73 o 
  -4  10   2     2578.81     2485.18     59.72 o 
  -3  10   2      564.37      560.46     17.38 o 
  -2  10   2     2171.26     2119.91     96.97 o 
  -1  10   2       48.05       39.90      5.23 o 
   0  10   2     1481.09     1612.61     40.24 o 
   1  10   2      845.33      822.25     23.01 o 
   2  10   2      581.39      569.60     23.32 o 
   3  10   2     1373.48     1349.01     34.81 o 
   4  10   2      813.27      838.43     27.98 o 
   5  10   2     1079.88     1047.64     29.14 o 
   6  10   2      816.28      796.20     28.70 o 
   7  10   2      995.06      976.82     28.50 o 
   8  10   2      300.98      306.49     14.05 o 
   9  10   2      388.28      419.48     13.69 o 
  10  10   2       11.59        8.74      4.83 o 
  11  10   2       29.42       24.83      5.92 o 
 -10  11   2        0.95       -0.47      4.70 o 
  -9  11   2       18.27       27.56      5.10 o 
  -8  11   2       13.23       21.10      5.77 o 
  -7  11   2      134.13      137.79      9.47 o 
  -6  11   2       37.67       56.54      6.69 o 
  -5  11   2      303.37      295.11     12.77 o 
  -4  11   2       71.69       79.16      6.62 o 
  -3  11   2       49.01       45.92      5.35 o 
  -2  11   2        4.79        5.78      3.37 o 
  -1  11   2       61.03       62.14     11.47 o 
   0  11   2      188.82      152.80      8.92 o 
   1  11   2      826.07      736.98     35.86 o 
   2  11   2        0.08        3.74      3.28 o 
   3  11   2     1079.51     1124.75     30.60 o 
   4  11   2     1305.59     1274.95     34.06 o 
   5  11   2      398.20      372.88     20.02 o 
   6  11   2       23.13       23.01      5.33 o 
   7  11   2     1096.45     1154.97     33.04 o 
   8  11   2       35.93       49.20      8.43 o 
   9  11   2      449.64      490.48     15.35 o 
  10  11   2      100.19      117.42      9.97 o 
 -10  12   2      320.56      335.35     13.21 o 
  -9  12   2      353.54      361.55     13.06 o 
  -8  12   2        0.40        2.67      3.99 o 
  -7  12   2      333.06      309.56     42.85 o 
  -6  12   2        3.69        8.51      4.61 o 
  -5  12   2      271.11      286.19     26.57 o 
  -4  12   2      173.53      180.60     10.18 o 
  -3  12   2     3113.23     3050.63     73.04 o 
  -2  12   2      560.55      556.77     18.31 o 
  -1  12   2     1066.37     1129.55     30.72 o 
   0  12   2      210.06      205.40     21.80 o 
   1  12   2     1385.72     1396.68     53.35 o 
   2  12   2       81.29       78.08      6.56 o 
   3  12   2     1294.42     1314.54     35.24 o 
   4  12   2       17.40       15.31      5.23 o 
   5  12   2       14.24       31.35      7.76 o 
   6  12   2      540.35      527.13     18.96 o 
   7  12   2     1059.61     1127.87     32.94 o 
   8  12   2        1.13        2.47      4.26 o 
   9  12   2     1155.31     1248.81     36.94 o 
  10  12   2      457.91      507.08     19.96 o 
  -9  13   2      120.25      152.13      9.10 o 
  -8  13   2       16.12       15.72      3.83 o 
  -7  13   2        1.05       -0.54      3.91 o 
  -6  13   2      352.65      345.82     15.35 o 
  -5  13   2        2.17        7.33      4.92 o 
  -4  13   2       79.64       80.75      7.32 o 
  -3  13   2        4.45        6.20      4.22 o 
  -2  13   2      685.10      660.84     26.31 o 
  -1  13   2      218.07      183.00     11.73 o 
   0  13   2      284.48      267.69     11.96 o 
   1  13   2        1.22        3.40      6.59 o 
   2  13   2      249.92      243.58     11.49 o 
   3  13   2      345.50      324.44     13.48 o 
   4  13   2      451.96      437.01     18.84 o 
   5  13   2        9.42        5.52      6.27 o 
   6  13   2      986.45      996.52     37.07 o 
   7  13   2       52.23       49.34      5.91 o 
   8  13   2     1298.44     1335.64     38.99 o 
   9  13   2        6.57       11.22      6.74 o 
  -8  14   2      377.08      456.67     11.52 o 
  -7  14   2     1125.59     1173.35     20.88 o 
  -6  14   2     2134.77     2092.66     43.10 o 
  -5  14   2       20.29       20.71      8.11 o 
  -4  14   2      907.45      902.93     27.57 o 
  -3  14   2      491.10      472.18     17.56 o 
  -2  14   2      501.54      499.69     17.91 o 
  -1  14   2      738.53      672.37     21.87 o 
   0  14   2     1515.07     1321.06     52.60 o 
   1  14   2      107.90       93.26     13.72 o 
   2  14   2      949.74      910.45     56.86 o 
   3  14   2     1371.22     1308.90     36.36 o 
   4  14   2     1188.68     1152.06     43.45 o 
   5  14   2       18.21       10.42      5.32 o 
   6  14   2      298.17      299.54     11.67 o 
   7  14   2        0.87       -3.39      4.56 o 
   8  14   2       15.31        8.02      7.56 o 
  -8  15   2       60.42       70.69     13.00 o 
  -7  15   2      400.74      412.57     10.93 o 
  -6  15   2      101.37      107.15      5.75 o 
  -5  15   2        0.16        0.42      3.50 o 
  -4  15   2      350.05      334.89     10.14 o 
  -3  15   2       58.71       60.29      7.19 o 
  -2  15   2       95.72      100.97      8.42 o 
  -1  15   2      526.81      458.21     17.57 o 
   0  15   2      577.07      535.04     19.23 o 
   1  15   2      210.26      179.81     10.92 o 
   2  15   2      461.60      457.84     17.71 o 
   3  15   2       11.74       21.29     11.16 o 
   4  15   2      254.20      245.42     10.20 o 
   5  15   2       14.02        4.31      3.74 o 
   6  15   2     1698.11     1584.10     29.58 o 
   7  15   2      436.47      414.50     14.66 o 
  -6  16   2      186.83      181.46      7.35 o 
  -5  16   2      194.04      191.10      8.06 o 
  -4  16   2      294.57      270.27     10.22 o 
  -3  16   2      182.37      185.04      7.86 o 
  -2  16   2      701.65      676.68     15.75 o 
  -1  16   2      144.18      152.53      7.07 o 
   0  16   2      401.82      390.24     11.99 o 
   1  16   2        7.14        5.53      3.43 o 
   2  16   2      375.18      364.18     10.74 o 
   3  16   2      529.56      532.23     11.97 o 
   4  16   2      214.80      205.71      7.42 o 
   5  16   2      386.50      395.86     10.49 o 
   6  16   2      139.33      129.87      6.43 o 
  -5  17   2      139.32      127.25      6.48 o 
  -4  17   2       12.80       12.20      3.86 o 
  -3  17   2      179.45      182.19      8.53 o 
  -2  17   2        6.38        6.80      3.95 o 
  -1  17   2       29.47       31.43      4.74 o 
   0  17   2        1.16        4.17      3.60 o 
   1  17   2      194.84      190.78     10.24 o 
   2  17   2      283.11      278.71      8.58 o 
   3  17   2      291.01      311.42      9.25 o 
   4  17   2       50.61       68.83      5.23 o 
   5  17   2       29.05       26.97      4.90 o 
  -3  18   2      830.67      866.02     17.27 o 
  -2  18   2       37.72       40.71      5.10 o 
  -1  18   2       39.65       35.98      5.09 o 
   0  18   2       16.19       19.73      4.63 o 
   1  18   2       48.56       54.88      5.54 o 
   2  18   2       11.29        7.55      5.48 o 
   3  18   2      520.13      508.41     16.20 o 
 -13   0   3       37.56       27.97      5.57 o 
 -11   0   3       27.16       28.12     12.37 o 
  -9   0   3      333.95      300.87     13.09 o 
  -7   0   3       46.31       38.52      4.65 o 
  -5   0   3     3858.18     3962.52     89.70 o 
  -3   0   3     1438.47     1452.30     47.62 o 
   1   0   3     5652.18     5984.81    131.14 o 
   3   0   3     6483.89     5985.52    132.06 o 
   5   0   3     2228.44     2094.64     49.15 o 
   7   0   3      221.51      260.58     10.49 o 
   9   0   3     2355.16     2269.72     56.04 o 
  11   0   3      385.25      399.53     30.20 o 
  13   0   3      233.52      231.33     10.63 o 
 -13   1   3      996.06     1022.45     19.08 o 
 -12   1   3        5.42        4.85      2.86 o 
 -11   1   3     2540.30     2352.24     50.23 o 
 -10   1   3       11.74       12.38      3.52 o 
  -9   1   3    11514.99    11162.59    176.03 o 
  -8   1   3       41.56       46.93      4.04 o 
  -7   1   3      852.10      868.07     16.96 o 
  -6   1   3     2513.49     2398.44     52.78 o 
  -5   1   3     9100.62     8775.07    207.92 o 
  -4   1   3      560.70      511.22      9.93 o 
  -3   1   3     1858.22     1885.25     30.54 o 
  -2   1   3      996.12     1014.80     36.57 o 
  -1   1   3     1542.22     1636.03     26.02 o 
   0   1   3      161.79      174.59      4.07 o 
   2   1   3     3590.84     3364.47     52.82 o 
   3   1   3      240.22      302.38      6.28 o 
   4   1   3     4891.19     4847.37     76.39 o 
   5   1   3      638.56      546.94     10.96 o 
   6   1   3        3.33       -0.05      1.82 o 
   7   1   3      802.40      713.08     14.51 o 
   8   1   3      144.43      143.00      6.67 o 
   9   1   3      693.21      689.48     15.25 o 
  10   1   3      772.97      730.55     16.45 o 
  11   1   3       24.55       28.28      3.72 o 
  12   1   3       38.45       35.62      3.80 o 
  13   1   3       36.03       43.49      4.32 o 
 -13   2   3       34.18       31.72      4.04 o 
 -12   2   3      261.98      285.28      7.85 o 
 -11   2   3       84.22       85.23      7.44 o 
 -10   2   3      137.95      123.30      6.21 o 
  -9   2   3        1.07        2.05      3.06 o 
  -8   2   3     3083.16     3064.92     51.29 o 
  -7   2   3       88.58       68.28      4.00 o 
  -6   2   3      296.53      278.87      7.28 o 
  -5   2   3      931.93     1095.62     22.91 o 
  -4   2   3    10020.98    10108.95    157.09 o 
  -3   2   3     5137.02     5026.74     78.69 o 
  -2   2   3     2943.43     2834.54     54.58 o 
  -1   2   3      166.30      182.36      4.27 o 
   2   2   3     4057.88     4393.93     68.73 o 
   3   2   3      273.29      240.59      9.39 o 
   4   2   3       21.62       13.12      2.51 o 
   5   2   3     3633.52     3674.32     58.96 o 
   6   2   3      589.96      592.68     12.19 o 
   7   2   3      686.98      657.99     13.70 o 
   8   2   3       74.71       68.31      4.33 o 
   9   2   3     1511.94     1493.74     27.78 o 
  10   2   3      888.46      844.06     18.26 o 
  11   2   3      135.39      128.96      5.81 o 
  12   2   3       52.78       56.43      5.61 o 
  13   2   3       11.15        9.43      5.39 o 
 -13   3   3      238.68      249.87      7.85 o 
 -12   3   3     1539.14     1515.21     23.13 o 
 -11   3   3        6.13        0.96      3.47 o 
 -10   3   3     1776.09     1679.95     31.29 o 
  -9   3   3     1460.04     1443.70     26.99 o 
  -8   3   3     2777.99     2755.70     56.57 o 
  -7   3   3      440.11      446.28     10.48 o 
  -6   3   3     4104.60     4070.73     65.63 o 
  -5   3   3     3072.92     3224.28     52.10 o 
  -4   3   3     4781.12     4605.03    128.32 o 
  -3   3   3      824.28      852.74     14.85 o 
  -2   3   3     9856.84     9281.86    287.24 o 
   0   3   3      541.00      613.31     10.46 o 
   1   3   3      593.19      576.96      9.97 o 
   2   3   3     1038.90     1065.17     20.42 o 
   3   3   3       58.45       50.00      2.25 o 
   4   3   3     2484.24     2481.93     40.25 o 
   5   3   3      345.64      281.97      6.89 o 
   6   3   3      851.14      861.39     16.35 o 
   7   3   3       70.08       92.65      4.43 o 
   8   3   3     1661.39     1648.11     29.97 o 
   9   3   3      171.10      165.12      9.67 o 
  10   3   3     1238.01     1113.92     32.75 o 
  11   3   3        4.48        1.08      3.68 o 
  12   3   3       66.02       57.79      4.35 o 
  13   3   3       55.32       66.37     11.96 o 
 -13   4   3      133.02      154.81      6.29 o 
 -12   4   3       97.30      117.10      5.40 o 
 -11   4   3       96.55       84.69      5.80 o 
 -10   4   3       12.17        7.59      3.42 o 
  -9   4   3      291.95      262.58      8.40 o 
  -8   4   3       10.13        8.78      2.87 o 
  -7   4   3       47.01       42.59      3.51 o 
  -6   4   3      205.56      170.24      5.63 o 
  -5   4   3       93.47      105.97      4.86 o 
  -4   4   3     2087.84     2610.72     42.31 o 
  -3   4   3     7085.17     7068.82    110.19 o 
  -2   4   3      623.91      700.24     12.19 o 
  -1   4   3       23.21       30.97      1.73 o 
   0   4   3     1230.08     1323.89     21.56 o 
   1   4   3    11694.15    12065.15    186.28 o 
   2   4   3     2664.94     2857.20     45.32 o 
   3   4   3        1.24       -0.41      0.97 o 
   4   4   3      561.77      428.21     10.18 o 
   5   4   3       48.41       78.21      3.41 o 
   6   4   3     5474.29     5291.49     84.35 o 
   7   4   3       78.28       65.75      4.92 o 
   8   4   3      949.81      977.15     19.26 o 
   9   4   3      449.26      427.92     11.08 o 
  10   4   3     2443.36     2394.00     42.27 o 
  11   4   3        7.94        5.17      3.17 o 
  12   4   3     1235.42     1280.16     20.31 o 
 -13   5   3      368.88      426.55     18.27 o 
 -12   5   3      845.83      866.17     15.28 o 
 -11   5   3      251.83      249.67      7.82 o 
 -10   5   3     1857.90     1803.71     43.17 o 
  -9   5   3      992.35      933.72     19.10 o 
  -8   5   3      240.21      277.03      8.34 o 
  -7   5   3     2751.56     2657.95     51.70 o 
  -6   5   3     4775.63     4693.54     75.30 o 
  -5   5   3       10.10        8.51      1.94 o 
  -4   5   3     5232.86     4962.15     78.44 o 
  -3   5   3        7.38       10.09      1.47 o 
  -2   5   3      406.72      342.85      6.81 o 
  -1   5   3     1886.66     2224.47     35.57 o 
   0   5   3    12692.30    12834.86    198.30 o 
   1   5   3     5197.40     5720.14     89.18 o 
   2   5   3     2241.21     2191.36     35.26 o 
   3   5   3      652.75      692.75     23.20 o 
   4   5   3     6317.82     6518.58    102.31 o 
   5   5   3      407.47      464.87     11.48 o 
   6   5   3       46.53       42.57      3.08 o 
   7   5   3       12.00       12.09      2.57 o 
   8   5   3      174.80      186.54      6.63 o 
   9   5   3        0.78        0.79      2.88 o 
  10   5   3       40.51       48.05      4.72 o 
  11   5   3      502.62      490.12     11.32 o 
  12   5   3       84.20       74.32      4.64 o 
 -12   6   3        0.03       -1.34      2.89 o 
 -11   6   3       34.96       30.87      3.89 o 
 -10   6   3       42.11       48.07      4.71 o 
  -9   6   3     1358.62     1232.30     23.94 o 
  -8   6   3       65.51       54.31      4.07 o 
  -7   6   3      169.67      173.93      6.19 o 
  -6   6   3      879.54      874.62     16.78 o 
  -5   6   3      676.48      687.02     13.44 o 
  -4   6   3       21.69       11.06      1.92 o 
  -3   6   3     5265.55     5344.25     97.03 o 
  -2   6   3      329.64      317.63      6.55 o 
  -1   6   3        2.92        5.44      0.98 o 
   0   6   3     2953.13     3169.29     50.17 o 
   1   6   3     4155.75     4485.03     70.45 o 
   2   6   3      591.06      532.15      9.95 o 
   3   6   3     1654.95     1581.71     26.39 o 
   4   6   3      189.23      223.22      5.79 o 
   5   6   3     1637.76     1682.57     28.78 o 
   6   6   3       33.88       41.51      3.09 o 
   7   6   3      378.43      381.83     11.18 o 
   8   6   3      443.42      421.59     10.55 o 
   9   6   3      719.66      672.46     15.10 o 
  10   6   3      181.79      172.41      7.35 o 
  11   6   3       54.37       55.96      4.42 o 
  12   6   3      323.47      340.72      8.69 o 
 -12   7   3      125.45      123.83      7.08 o 
 -11   7   3      346.42      355.63     10.72 o 
 -10   7   3        1.17        0.73      2.70 o 
  -9   7   3     1279.89     1249.56     24.25 o 
  -8   7   3       76.23       84.60      4.78 o 
  -7   7   3      790.83      721.42     14.95 o 
  -6   7   3        3.33        5.85      2.17 o 
  -5   7   3     4107.30     4105.03     83.75 o 
  -4   7   3      226.21      208.42      5.67 o 
  -3   7   3     3643.73     3639.07     58.07 o 
  -2   7   3      949.45      929.48     16.15 o 
  -1   7   3     9490.93     8769.91    315.27 o 
   0   7   3       29.90       33.83      1.70 o 
   1   7   3     2696.77     2706.70     43.32 o 
   2   7   3      122.19      128.36      5.26 o 
   3   7   3     1225.21     1228.37     21.13 o 
   4   7   3      141.49      127.54      4.97 o 
   5   7   3      602.23      557.67     11.57 o 
   6   7   3      120.09      136.74      5.22 o 
   7   7   3      838.98      838.73     16.84 o 
   8   7   3      200.91      155.64     11.76 o 
   9   7   3      593.37      600.65     14.06 o 
  10   7   3      118.63      105.67      6.00 o 
  11   7   3       51.43       42.14      4.23 o 
  12   7   3        7.82        8.03      3.65 o 
 -12   8   3      101.49      115.06      7.57 o 
 -11   8   3        4.11        5.01      3.38 o 
 -10   8   3        8.82        7.09      4.22 o 
  -9   8   3       13.13       11.86      4.04 o 
  -8   8   3       71.43       62.51      5.31 o 
  -7   8   3      202.68      182.86      7.86 o 
  -6   8   3       49.28       54.85      4.47 o 
  -5   8   3      636.12      606.71     14.79 o 
  -4   8   3      972.74      995.87     21.36 o 
  -3   8   3       12.88       13.76      2.35 o 
  -2   8   3      113.71      135.15      6.00 o 
  -1   8   3      124.90      105.01      4.24 o 
   0   8   3        0.22       21.36      2.12 o 
   1   8   3      133.70      109.79      3.77 o 
   2   8   3       31.97       19.02      2.00 o 
   3   8   3     3373.48     3361.99     54.03 o 
   4   8   3      434.92      409.61     10.32 o 
   5   8   3     7262.19     7170.63    113.21 o 
   6   8   3      841.36      825.41     16.30 o 
   7   8   3     2570.39     2585.06     50.45 o 
   8   8   3       79.38       74.64      4.66 o 
   9   8   3     1062.52     1066.47     25.11 o 
  10   8   3      217.96      251.70     10.51 o 
  11   8   3      769.24      789.67     15.71 o 
 -11   9   3      432.05      428.82     10.80 o 
 -10   9   3      858.08      833.45     22.46 o 
  -9   9   3      790.46      775.45     36.57 o 
  -8   9   3      175.80      155.86      8.58 o 
  -7   9   3     2253.90     2219.13     44.84 o 
  -6   9   3      194.12      184.95      7.62 o 
  -5   9   3     3424.65     3366.02     64.49 o 
  -4   9   3       47.55       47.49      6.36 o 
  -3   9   3     3116.86     3104.94     58.51 o 
  -2   9   3      114.01      117.32      4.90 o 
  -1   9   3      473.81      445.74     22.43 o 
   0   9   3     3305.38     3161.25     82.08 o 
   1   9   3     4994.52     5282.35    119.22 o 
   2   9   3        4.35        3.65      2.84 o 
   3   9   3     2236.74     2321.34     55.37 o 
   4   9   3     2091.72     2143.23     59.62 o 
   5   9   3      345.26      332.18      9.89 o 
   6   9   3      302.73      314.43      9.91 o 
   7   9   3      568.00      584.24     15.32 o 
   8   9   3      139.92      134.58      7.13 o 
   9   9   3       96.80      100.75      9.89 o 
  10   9   3        1.08       -0.65      3.63 o 
  11   9   3        1.61       -0.67      3.39 o 
 -11  10   3       12.34       16.73      3.99 o 
 -10  10   3      208.49      193.99      8.26 o 
  -9  10   3      242.98      227.70      8.51 o 
  -8  10   3       21.29       19.51      4.27 o 
  -7  10   3        1.77        2.15      3.29 o 
  -6  10   3       13.25       19.43      3.70 o 
  -5  10   3      206.08      205.21     23.96 o 
  -4  10   3       53.46       58.37      6.24 o 
  -3  10   3      148.93      137.67      9.49 o 
  -2  10   3      399.79      426.96     14.24 o 
  -1  10   3      119.70      143.54      7.58 o 
   0  10   3      437.48      440.28     14.48 o 
   1  10   3      326.27      322.34     14.95 o 
   2  10   3      110.48      106.22      6.73 o 
   3  10   3      126.33      118.41      8.22 o 
   4  10   3       77.72       73.82      6.20 o 
   5  10   3     1609.82     1612.08     41.55 o 
   6  10   3      987.48      966.82     27.73 o 
   7  10   3     1213.49     1195.20     33.44 o 
   8  10   3      481.17      474.04     17.72 o 
   9  10   3      873.42      883.65     36.24 o 
  10  10   3      519.85      544.44     18.03 o 
 -10  11   3     1029.69     1053.89     25.72 o 
  -9  11   3        1.61        4.42      3.99 o 
  -8  11   3     1126.98     1175.97     34.18 o 
  -7  11   3        4.03       -0.62      4.65 o 
  -6  11   3     1788.57     1823.69     47.23 o 
  -5  11   3     3436.91     3395.88     80.85 o 
  -4  11   3       14.21       14.14      4.06 o 
  -3  11   3       45.90       47.74      5.28 o 
  -2  11   3     1277.24     1298.84     34.05 o 
  -1  11   3      247.69      243.21     10.33 o 
   0  11   3     1248.29     1293.00     33.75 o 
   1  11   3      189.58      187.73      9.11 o 
   2  11   3        7.34        8.45      5.38 o 
   3  11   3        7.61       11.00      3.99 o 
   4  11   3     2099.37     2091.82     51.87 o 
   5  11   3     1068.39     1019.95     40.43 o 
   6  11   3        6.27       15.96      5.18 o 
   7  11   3      198.75      190.08     12.08 o 
   8  11   3      364.04      358.02     13.62 o 
   9  11   3        0.07        2.30      7.24 o 
  10  11   3      359.75      392.71     14.28 o 
 -10  12   3        1.70        3.33      4.80 o 
  -9  12   3       54.44       49.47      5.24 o 
  -8  12   3      445.42      445.21     20.61 o 
  -7  12   3        1.09        1.42     10.47 o 
  -6  12   3       90.72       98.21      8.27 o 
  -5  12   3       19.72       14.93      9.61 o 
  -4  12   3     1322.79     1309.07     35.43 o 
  -3  12   3     1723.51     1695.00     43.53 o 
  -2  12   3        3.55        4.70      7.97 o 
  -1  12   3      274.75      249.45     11.02 o 
   0  12   3       31.51       41.11      5.21 o 
   1  12   3      138.34      136.77      8.08 o 
   2  12   3      925.75      892.34     25.74 o 
   3  12   3      817.46      765.19     31.63 o 
   4  12   3     1838.80     1776.55     45.65 o 
   5  12   3     1683.76     1595.06     59.01 o 
   6  12   3     1523.97     1579.10     42.37 o 
   7  12   3      472.16      459.48     32.27 o 
   8  12   3      390.63      395.60     13.45 o 
   9  12   3       12.25       12.38      5.11 o 
  -9  13   3      408.47      427.80     11.00 o 
  -8  13   3      337.91      319.67      9.31 o 
  -7  13   3       32.27       33.71      5.54 o 
  -6  13   3     2212.19     2175.94     77.71 o 
  -5  13   3     1992.56     2034.14    112.22 o 
  -4  13   3     1071.34     1052.71     30.44 o 
  -3  13   3     1099.18     1096.05     40.03 o 
  -2  13   3     1427.13     1438.59     53.29 o 
  -1  13   3     1831.79     1732.24     44.65 o 
   0  13   3      387.99      401.99     22.55 o 
   1  13   3      226.14      229.45     21.34 o 
   2  13   3     2533.05     2525.91     62.06 o 
   3  13   3      181.62      186.64     10.26 o 
   4  13   3      333.98      350.30     14.62 o 
   5  13   3      299.15      277.23     16.33 o 
   6  13   3      216.89      213.94     13.61 o 
   7  13   3      123.39      122.65      7.78 o 
   8  13   3        1.21       -0.49      4.59 o 
   9  13   3       24.11       23.41      5.93 o 
  -8  14   3      222.48      257.68      8.54 o 
  -7  14   3        7.95       19.90      3.94 o 
  -6  14   3        1.31        6.80      3.71 o 
  -5  14   3        1.02        3.09      5.28 o 
  -4  14   3       75.13       74.67      9.35 o 
  -3  14   3       61.65       58.29      6.80 o 
  -2  14   3        0.60       -1.50      5.46 o 
  -1  14   3      727.82      669.23     21.81 o 
   0  14   3       23.46       29.36      5.61 o 
   1  14   3      945.94      890.98     26.78 o 
   2  14   3      140.28      124.20      8.60 o 
   3  14   3      457.99      447.68     17.13 o 
   4  14   3      175.89      191.47     22.37 o 
   5  14   3       25.49       33.54      6.59 o 
   6  14   3       17.84       14.95      4.83 o 
   7  14   3      310.54      287.53     11.82 o 
   8  14   3      215.33      258.01     11.64 o 
  -7  15   3      971.38     1039.04     19.56 o 
  -6  15   3        2.80        3.75      3.72 o 
  -5  15   3      139.72      123.26      5.91 o 
  -4  15   3       13.64       12.01      3.83 o 
  -3  15   3     2028.18     1988.46     51.84 o 
  -2  15   3      429.38      392.28     27.61 o 
  -1  15   3      883.42      844.16     57.75 o 
   0  15   3      401.40      364.36     15.09 o 
   1  15   3     1054.06      978.74     29.29 o 
   2  15   3        0.12       -4.29      4.29 o 
   3  15   3      991.05      990.73     29.97 o 
   4  15   3      150.10      166.39      8.60 o 
   5  15   3      388.78      396.09     13.53 o 
   6  15   3       16.66       14.42      6.36 o 
   7  15   3       34.57       44.77      6.38 o 
  -6  16   3      187.39      181.01      8.34 o 
  -5  16   3        1.69       -2.43      3.17 o 
  -4  16   3       49.16       54.21      4.54 o 
  -3  16   3      190.65      185.40      7.86 o 
  -2  16   3       18.14       13.60      3.93 o 
  -1  16   3        2.11        4.67      3.58 o 
   0  16   3       45.52       56.89      5.06 o 
   1  16   3      162.14      169.45      7.37 o 
   2  16   3       22.07       23.97      4.23 o 
   3  16   3      361.26      365.60      9.66 o 
   4  16   3      227.56      224.35      7.78 o 
   5  16   3        9.43       13.75      3.77 o 
   6  16   3      626.20      642.65     18.76 o 
  -5  17   3       41.82       35.26      4.62 o 
  -4  17   3      263.07      241.53      8.29 o 
  -3  17   3      183.79      185.75     10.26 o 
  -2  17   3      312.69      313.26     10.34 o 
  -1  17   3       50.94       44.84      5.06 o 
   0  17   3      169.10      169.67      8.12 o 
   1  17   3      133.94      125.61      6.79 o 
   2  17   3        2.25        4.22      3.41 o 
   3  17   3      326.76      342.36      9.69 o 
   4  17   3        4.38        8.84      3.84 o 
  -3  18   3       75.10       72.30     12.42 o 
  -2  18   3       27.74       29.30      4.96 o 
  -1  18   3       11.72       15.10      4.30 o 
   0  18   3      118.20      103.25      6.73 o 
   1  18   3        2.00       -2.03      3.84 o 
   2  18   3      151.69      141.72      6.71 o 
 -12   0   4      590.31      519.47     15.37 o 
 -10   0   4     1083.83     1080.96     31.04 o 
  -8   0   4    11312.86    10898.77    242.44 o 
  -6   0   4     4438.57     4079.13     93.01 o 
  -4   0   4     4155.73     4176.62     93.66 o 
  -2   0   4     5384.35     5399.21    118.98 o 
   0   0   4       26.25       26.98      3.05 o 
   2   0   4     2460.58     2801.48     62.67 o 
   4   0   4     4648.74     4689.16    104.81 o 
   6   0   4      432.88      440.45     20.88 o 
   8   0   4      820.10      750.83     22.21 o 
  10   0   4      109.41      113.84     11.45 o 
  12   0   4       61.55       76.75      6.60 o 
 -13   1   4      256.91      257.74      7.96 o 
 -12   1   4       56.56       54.51      4.13 o 
 -11   1   4       13.01        9.03      3.70 o 
 -10   1   4      609.44      578.94     14.08 o 
  -9   1   4      383.61      387.09     10.66 o 
  -8   1   4     2914.94     2780.26     47.00 o 
  -7   1   4      201.12      201.92      6.61 o 
  -6   1   4      468.11      480.60     11.21 o 
  -5   1   4      782.73      856.78     15.79 o 
  -4   1   4     4797.28     4710.84     74.42 o 
  -3   1   4     2350.86     2228.20     41.56 o 
  -2   1   4      257.63      276.40      9.70 o 
  -1   1   4     1503.88     1587.47     25.35 o 
   0   1   4    58023.13    55265.00   1095.17 o 
   2   1   4      581.70      532.29     15.67 o 
   3   1   4     3797.18     4011.19     63.22 o 
   4   1   4     5783.24     5533.01     87.01 o 
   5   1   4     1181.21     1200.92     32.88 o 
   6   1   4       17.42        6.21      2.10 o 
   7   1   4      217.80      206.59      7.08 o 
   8   1   4       97.63      101.78      5.03 o 
   9   1   4     1790.13     1794.82     36.69 o 
  10   1   4     2111.47     1979.28     35.86 o 
  11   1   4      478.45      463.57      9.79 o 
  12   1   4      280.76      279.43      7.83 o 
 -13   2   4      375.82      418.02     10.05 o 
 -12   2   4      170.51      160.92      6.00 o 
 -11   2   4      152.57      134.07      6.76 o 
 -10   2   4      525.90      482.86     12.51 o 
  -9   2   4      129.05      126.53      5.89 o 
  -8   2   4      229.09      227.10      7.46 o 
  -7   2   4      223.81      200.44      6.72 o 
  -6   2   4     5575.68     5124.17    111.14 o 
  -5   2   4      717.08      566.51     11.36 o 
  -4   2   4     7795.34     8211.98    175.43 o 
  -3   2   4     3302.78     3378.32     61.92 o 
  -2   2   4        7.46        4.96      1.03 o 
  -1   2   4      805.42      932.38     15.37 o 
   0   2   4    22843.47    21437.91    469.35 o 
   1   2   4     9105.34     8664.15    156.03 o 
   2   2   4      611.08      594.39     10.53 o 
   3   2   4      210.97      176.85      4.49 o 
   4   2   4       79.59      106.70      3.71 o 
   5   2   4     1516.51     1394.68     24.08 o 
   6   2   4      266.72      274.74      7.23 o 
   7   2   4      710.79      719.90     14.69 o 
   8   2   4      112.11       99.63      4.98 o 
   9   2   4      610.33      613.70     17.79 o 
  10   2   4      522.99      486.36     19.15 o 
  11   2   4      108.80       96.81      4.73 o 
  12   2   4        0.83       -0.29      2.97 o 
 -13   3   4      256.39      292.09      8.43 o 
 -12   3   4      150.36      146.30      5.84 o 
 -11   3   4       23.73       25.29      4.21 o 
 -10   3   4       54.21       44.30      4.59 o 
  -9   3   4     1002.18      963.62     26.26 o 
  -8   3   4     1089.28     1050.00     20.41 o 
  -7   3   4      758.69      734.27     15.03 o 
  -6   3   4      391.26      377.97      8.93 o 
  -5   3   4     1526.89     1491.85     25.66 o 
  -4   3   4      121.95      130.39      4.85 o 
  -3   3   4      251.55      297.40     11.67 o 
  -2   3   4     1775.60     1616.08     45.09 o 
  -1   3   4     1712.73     1781.53     32.88 o 
   1   3   4        7.45       12.38      3.22 o 
   2   3   4      448.33      566.34     10.17 o 
   3   3   4      404.13      347.77     10.19 o 
   4   3   4      149.42      143.94      4.37 o 
   5   3   4     2575.72     2414.04     39.79 o 
   6   3   4     1117.42     1072.42     19.65 o 
   7   3   4      552.94      561.47     26.09 o 
   8   3   4      673.85      698.14     14.88 o 
   9   3   4      716.10      711.85     15.70 o 
  10   3   4      190.65      168.83     10.06 o 
  11   3   4     1706.99     1608.09     23.85 o 
  12   3   4       15.08       16.44      3.37 o 
 -13   4   4      273.20      263.66      8.08 o 
 -12   4   4      142.95      157.35      5.96 o 
 -11   4   4     1013.87      998.42     18.56 o 
 -10   4   4      159.19      142.68      6.64 o 
  -9   4   4     2508.34     2399.54     41.86 o 
  -8   4   4     1008.50     1011.83     19.91 o 
  -7   4   4     1279.93     1149.13     21.80 o 
  -6   4   4       40.31       41.64      5.74 o 
  -4   4   4      623.18      724.06     16.85 o 
  -3   4   4      982.44     1003.58     20.03 o 
  -2   4   4      251.15      271.17      6.72 o 
  -1   4   4       17.70       11.65      1.52 o 
   0   4   4      144.33      133.18      3.80 o 
   1   4   4      180.29      232.60      5.41 o 
   2   4   4     5117.99     5268.35     82.41 o 
   3   4   4      238.45      219.08     10.99 o 
   4   4   4      223.24      282.75      6.59 o 
   5   4   4     1166.86     1240.10     21.87 o 
   6   4   4        3.37        3.26      2.06 o 
   7   4   4       95.78       96.39      4.56 o 
   8   4   4       32.64       35.62      3.63 o 
   9   4   4      181.78      189.98      7.12 o 
  10   4   4       72.22       65.28      5.18 o 
  11   4   4       22.32       20.14      3.26 o 
  12   4   4      228.33      236.59      7.29 o 
 -13   5   4        4.72        5.18      8.22 o 
 -12   5   4        0.66       -1.94      2.99 o 
 -11   5   4      208.76      193.49      6.97 o 
 -10   5   4       55.64       56.42      4.85 o 
  -9   5   4       17.70       31.16      3.90 o 
  -8   5   4       55.15       51.17      4.01 o 
  -7   5   4      158.04      136.73      7.28 o 
  -6   5   4      154.51      171.70      5.70 o 
  -5   5   4     1762.61     1669.08     37.41 o 
  -4   5   4     4947.07     5010.98     79.26 o 
  -3   5   4     2629.83     2700.69     50.24 o 
  -2   5   4      198.97      210.69      4.91 o 
  -1   5   4      854.39      746.58     17.62 o 
   0   5   4     6662.44     6981.67    158.24 o 
   1   5   4     1733.35     1636.81     26.75 o 
   2   5   4      129.58      119.09      3.51 o 
   3   5   4     1248.75     1171.36     20.63 o 
   4   5   4      784.27      679.27     19.77 o 
   5   5   4      179.24      142.09      7.21 o 
   6   5   4     3739.07     3611.88     62.80 o 
   7   5   4     1710.29     1636.71     32.09 o 
   8   5   4      228.70      243.05      7.71 o 
   9   5   4      628.04      575.18     13.57 o 
  10   5   4     1252.16     1188.83     23.79 o 
  11   5   4      504.38      474.98     10.76 o 
  12   5   4      113.55      118.46      6.17 o 
 -12   6   4      274.93      270.43      7.83 o 
 -11   6   4      329.05      311.50      8.94 o 
 -10   6   4      947.29      945.41     22.42 o 
  -9   6   4     2501.82     2242.34     45.94 o 
  -8   6   4      875.13      800.49     16.71 o 
  -7   6   4      384.55      454.64     11.99 o 
  -6   6   4     3982.20     4094.62     66.28 o 
  -5   6   4     1637.01     1739.79     29.74 o 
  -4   6   4     3870.32     3849.83     61.63 o 
  -3   6   4     4148.41     4230.83     79.09 o 
  -2   6   4     1022.95      960.31     22.02 o 
  -1   6   4     1156.09     1114.64     22.09 o 
   0   6   4     2249.09     2221.55     35.81 o 
   1   6   4       59.16       68.42      6.09 o 
   2   6   4      118.76       93.58      3.21 o 
   3   6   4       57.64       59.01      3.23 o 
   4   6   4     1493.67     1501.65     25.64 o 
   5   6   4      396.17      385.36      8.83 o 
   6   6   4      181.61      167.76      6.79 o 
   7   6   4      734.14      700.34     14.61 o 
   8   6   4       50.93       52.53      4.12 o 
   9   6   4      285.79      267.79      9.97 o 
  10   6   4      188.25      193.66      7.84 o 
  11   6   4      525.04      528.01     10.77 o 
  12   6   4       56.90       49.76      4.30 o 
 -12   7   4       15.79       27.23      4.76 o 
 -11   7   4       49.62       46.24      4.93 o 
 -10   7   4        4.59        3.56      4.15 o 
  -9   7   4      341.82      323.11      9.72 o 
  -8   7   4      218.57      232.87      7.67 o 
  -7   7   4        4.98        2.56      2.41 o 
  -6   7   4     1638.03     1570.39     27.72 o 
  -5   7   4       18.75       18.88      2.42 o 
  -4   7   4     1135.00     1127.72     20.05 o 
  -3   7   4      204.95      197.90      5.19 o 
  -2   7   4      836.51      768.32     13.77 o 
  -1   7   4      510.52      515.15      9.76 o 
   0   7   4     2095.18     2056.02     33.42 o 
   1   7   4     3694.92     4157.91     65.78 o 
   2   7   4     2580.03     2499.07     40.51 o 
   3   7   4      214.09      242.14      8.07 o 
   4   7   4     1508.23     1480.91     29.20 o 
   5   7   4     1818.50     1782.93     30.54 o 
   6   7   4     3386.61     3309.56     54.42 o 
   7   7   4      100.27      116.23      5.14 o 
   8   7   4      195.41      205.62     11.21 o 
   9   7   4       27.56       25.49      3.76 o 
  10   7   4     1692.56     1659.51     31.35 o 
  11   7   4      106.82      110.94      5.09 o 
  12   7   4      750.92      746.23     36.18 o 
 -12   8   4       70.80       69.03      5.30 o 
 -11   8   4       56.22       56.28      4.65 o 
 -10   8   4      876.79      940.41     23.73 o 
  -9   8   4      168.12      135.04      7.62 o 
  -8   8   4       32.50       54.08      9.30 o 
  -7   8   4       69.21       47.46      4.40 o 
  -6   8   4     2768.31     2712.76     52.79 o 
  -5   8   4      429.43      442.50     11.89 o 
  -4   8   4     3594.20     3581.22     67.24 o 
  -3   8   4       95.92       82.25      4.22 o 
  -2   8   4     1885.53     1956.86     37.74 o 
  -1   8   4     2305.32     2494.19     69.16 o 
   0   8   4     2822.93     2890.96     54.04 o 
   1   8   4      352.59      419.66     13.27 o 
   2   8   4      273.37      280.81      6.49 o 
   3   8   4      708.06      672.80     12.87 o 
   4   8   4       49.63       62.51      3.23 o 
   5   8   4       14.86       15.59      2.44 o 
   6   8   4     1541.67     1565.03     27.82 o 
   7   8   4        4.32        9.65      2.71 o 
   8   8   4      161.50      137.87      6.03 o 
   9   8   4     1066.50      991.12     23.74 o 
  10   8   4        1.78        3.31      4.19 o 
  11   8   4       15.40       14.62      3.75 o 
 -11   9   4       41.91       44.07      4.54 o 
 -10   9   4      187.84      192.05      8.08 o 
  -9   9   4      479.60      425.02     13.76 o 
  -8   9   4      262.36      262.57     10.08 o 
  -7   9   4     1226.71     1118.11     25.30 o 
  -6   9   4      124.97      123.24      6.29 o 
  -5   9   4      435.43      447.45     17.03 o 
  -4   9   4     2613.99     2604.54     50.27 o 
  -3   9   4      264.37      274.07      8.27 o 
  -2   9   4     2329.83     2268.86     43.59 o 
  -1   9   4      436.26      443.10     16.51 o 
   0   9   4       81.66       81.24      7.59 o 
   1   9   4     1339.05     1383.83     34.76 o 
   2   9   4     2826.19     2874.71     69.85 o 
   3   9   4      613.64      570.51     17.21 o 
   4   9   4      178.87      157.18      6.25 o 
   5   9   4      988.60      976.08     21.53 o 
   6   9   4     1408.28     1382.67     29.33 o 
   7   9   4      356.49      362.35     11.32 o 
   8   9   4     1543.22     1499.54     32.45 o 
   9   9   4        3.93        5.15      4.00 o 
  10   9   4      362.98      380.67      9.70 o 
  11   9   4      368.96      384.82     10.29 o 
 -11  10   4      311.48      325.59      9.58 o 
 -10  10   4      178.82      146.61     11.15 o 
  -9  10   4      521.67      538.76     13.61 o 
  -8  10   4      300.74      340.22     11.81 o 
  -7  10   4      842.13      820.53     20.17 o 
  -6  10   4      547.99      539.89     14.58 o 
  -5  10   4     3697.92     3627.43     69.06 o 
  -4  10   4        2.75        4.37      5.06 o 
  -3  10   4      130.80      142.52     10.47 o 
  -2  10   4      452.27      481.73     19.99 o 
  -1  10   4     3462.66     3569.34    102.84 o 
   0  10   4       97.01      117.05      6.87 o 
   1  10   4      440.91      418.77     15.04 o 
   2  10   4       67.98       73.96      5.71 o 
   3  10   4     2639.94     2654.39     73.25 o 
   4  10   4       25.96       33.88      4.70 o 
   5  10   4     1610.88     1708.11     43.59 o 
   6  10   4      169.06      165.22      9.50 o 
   7  10   4       41.42       46.23      8.14 o 
   8  10   4       54.26       58.88      7.11 o 
   9  10   4       70.33       68.53      6.41 o 
  10  10   4      119.32      145.23      9.68 o 
 -10  11   4       25.84       25.47      5.51 o 
  -9  11   4       23.98       28.85      5.16 o 
  -8  11   4        3.94        1.51      4.62 o 
  -7  11   4      575.16      557.02     19.58 o 
  -6  11   4       47.91       50.33      8.17 o 
  -5  11   4        3.42       -0.18      3.89 o 
  -4  11   4     7445.52     7317.02    164.97 o 
  -3  11   4     1250.03     1333.58     35.02 o 
  -2  11   4      142.81      149.97      8.13 o 
  -1  11   4      983.86     1008.04     43.71 o 
   0  11   4       84.54       71.89      5.81 o 
   1  11   4     2577.54     2646.22     63.24 o 
   2  11   4      497.10      491.03     16.32 o 
   3  11   4     4895.39     4643.51    106.96 o 
   4  11   4      135.09      142.75      8.64 o 
   5  11   4      474.43      458.58     22.72 o 
   6  11   4      459.03      479.05     17.50 o 
   7  11   4     1887.95     1945.38     55.39 o 
   8  11   4        0.17       -1.84      3.88 o 
   9  11   4      278.44      262.96     11.10 o 
  10  11   4       59.90       57.48      6.87 o 
 -10  12   4      334.06      371.61     13.62 o 
  -9  12   4      185.77      179.63      7.09 o 
  -8  12   4        6.96        0.25      3.91 o 
  -7  12   4     1437.94     1536.51     42.01 o 
  -6  12   4       28.24       20.37      5.55 o 
  -5  12   4     2241.18     2195.70     55.36 o 
  -4  12   4      830.97      854.84     25.34 o 
  -3  12   4     1607.15     1560.85     60.85 o 
  -2  12   4      433.48      430.26     15.23 o 
  -1  12   4     1613.34     1451.27     56.54 o 
   0  12   4      230.73      161.45     10.87 o 
   1  12   4      256.99      272.12     11.57 o 
   2  12   4       10.15        7.17      3.90 o 
   3  12   4      149.73      164.96     11.59 o 
   4  12   4        1.42        4.07      3.88 o 
   5  12   4      260.91      259.23     16.79 o 
   6  12   4       23.01       24.02      5.36 o 
   7  12   4       13.27        9.73      4.41 o 
   8  12   4      211.21      210.67      9.95 o 
   9  12   4       36.56       48.80      6.21 o 
  -9  13   4       16.93       15.13      3.96 o 
  -8  13   4      248.06      272.13     11.79 o 
  -7  13   4      131.28      151.50      6.38 o 
  -6  13   4      204.82      200.71     13.75 o 
  -5  13   4      539.77      571.29     20.30 o 
  -4  13   4      741.03      720.27     22.93 o 
  -3  13   4     5259.42     5044.93    116.84 o 
  -2  13   4      192.01      181.25      9.89 o 
  -1  13   4      876.96      877.98     27.23 o 
   0  13   4      979.40      865.24     25.66 o 
   1  13   4       52.65       76.22      6.76 o 
   2  13   4      776.66      712.90     22.31 o 
   3  13   4      457.28      450.02     16.52 o 
   4  13   4      575.18      585.33     19.94 o 
   5  13   4      280.34      310.36     18.92 o 
   6  13   4      517.70      509.77     15.28 o 
   7  13   4      405.00      439.30     14.29 o 
   8  13   4       68.38       73.55     10.66 o 
   9  13   4      660.60      713.75     24.24 o 
  -8  14   4      687.01      727.85     15.24 o 
  -7  14   4      204.70      210.75      8.62 o 
  -6  14   4      337.59      352.96     10.00 o 
  -5  14   4       37.76       47.87      7.17 o 
  -4  14   4     1425.12     1378.44     38.03 o 
  -3  14   4      418.62      423.69     16.36 o 
  -2  14   4     1381.06     1301.93     35.94 o 
  -1  14   4      619.55      545.31     18.95 o 
   0  14   4     1579.86     1459.37     39.28 o 
   1  14   4       12.27        8.16      4.45 o 
   2  14   4     1103.30     1007.98     29.47 o 
   3  14   4       68.20       80.03      7.74 o 
   4  14   4      493.46      428.41     16.70 o 
   5  14   4      110.88      109.08      7.25 o 
   6  14   4      510.49      522.66     15.96 o 
   7  14   4       25.75       27.58      8.37 o 
   8  14   4       10.66       17.71      5.47 o 
  -7  15   4       26.09       31.56      4.39 o 
  -6  15   4      140.16      141.57      6.51 o 
  -5  15   4        7.10        9.97      3.44 o 
  -4  15   4      922.15      913.50     19.22 o 
  -3  15   4       30.31       30.37      4.28 o 
  -2  15   4       91.62       90.85      8.21 o 
  -1  15   4       99.43      110.62      8.60 o 
   0  15   4     1541.15     1397.62     64.36 o 
   1  15   4       74.55       72.80      7.46 o 
   2  15   4      107.56      103.90      8.56 o 
   3  15   4      195.63      205.12     14.06 o 
   4  15   4      672.93      661.95     18.05 o 
   5  15   4       19.97       14.53      4.93 o 
   6  15   4      424.18      432.16     14.59 o 
   7  15   4       49.04       69.17      7.07 o 
  -6  16   4      381.84      385.90     15.14 o 
  -5  16   4      280.78      294.14     11.12 o 
  -4  16   4      251.18      238.25      7.94 o 
  -3  16   4      217.65      213.36      7.40 o 
  -2  16   4      393.37      380.95     11.06 o 
  -1  16   4       29.30       33.45      4.52 o 
   0  16   4      375.51      346.12     10.46 o 
   1  16   4      277.82      255.77      9.12 o 
   2  16   4      381.81      335.79     10.25 o 
   3  16   4       29.15       35.38      4.26 o 
   4  16   4      128.10      113.34      5.93 o 
   5  16   4        6.67        6.20      3.64 o 
   6  16   4     1422.85     1436.56     33.00 o 
  -5  17   4      253.37      241.49      8.65 o 
  -4  17   4       96.91       89.54      7.95 o 
  -3  17   4      377.12      384.45     16.32 o 
  -2  17   4      246.74      239.15     10.05 o 
  -1  17   4      184.09      171.84     10.79 o 
   0  17   4      261.14      303.44     10.15 o 
   1  17   4      294.02      305.52     10.20 o 
   2  17   4       77.17       94.65      5.54 o 
   3  17   4      449.03      449.03     11.26 o 
   4  17   4      426.15      448.60     11.35 o 
  -2  18   4       25.22       30.07      5.04 o 
  -1  18   4      336.88      314.36     13.50 o 
   0  18   4      302.59      311.10     10.73 o 
   1  18   4      631.78      636.38     16.79 o 
   2  18   4      118.79      118.05      8.02 o 
 -13   0   5        2.15        4.10      4.84 o 
 -11   0   5       44.33       46.77      6.99 o 
  -9   0   5     1062.05      978.97     28.14 o 
  -7   0   5     4157.37     4015.36    126.34 o 
  -5   0   5     4351.03     4218.10     95.35 o 
  -3   0   5     3135.34     3013.26     67.94 o 
  -1   0   5      959.53      919.34     21.72 o 
   1   0   5    10454.66    10737.38    234.69 o 
   3   0   5      623.22      566.94     25.19 o 
   5   0   5    16136.03    15307.62    335.71 o 
   7   0   5     3800.93     3683.09    118.11 o 
   9   0   5      239.77      196.99     10.38 o 
  11   0   5     1456.25     1419.89     30.60 o 
 -13   1   5      393.57      433.62     10.34 o 
 -12   1   5      201.05      202.94      6.67 o 
 -11   1   5      319.42      292.33      9.92 o 
 -10   1   5       39.63       46.90      4.61 o 
  -9   1   5      712.11      682.47     15.25 o 
  -8   1   5     1641.39     1521.39     27.76 o 
  -7   1   5       50.90       46.98      3.59 o 
  -6   1   5        3.63        5.48      2.09 o 
  -5   1   5      922.40      972.45     17.70 o 
  -3   1   5      575.49      529.24     11.33 o 
  -2   1   5      149.87      168.56      4.49 o 
  -1   1   5      703.71      711.01     12.41 o 
   1   1   5     9280.62     9381.71    145.23 o 
   2   1   5       96.25      103.32      3.28 o 
   3   1   5     1323.44     1266.24     21.29 o 
   4   1   5      388.55      355.61      7.75 o 
   5   1   5     1090.74     1130.79     20.15 o 
   6   1   5       36.33       37.60      3.08 o 
   7   1   5      141.40      141.29      8.11 o 
   8   1   5       34.01       38.32      3.68 o 
   9   1   5      615.54      607.82     14.12 o 
  10   1   5       28.36       25.53      4.07 o 
  11   1   5       63.55       65.20      4.49 o 
  12   1   5      252.16      239.24      7.37 o 
 -13   2   5       40.20       43.13      4.27 o 
 -12   2   5      230.43      233.30      7.22 o 
 -11   2   5       96.04       97.74      6.14 o 
 -10   2   5     2327.89     2271.82     40.48 o 
  -9   2   5      206.49      205.30      7.41 o 
  -8   2   5      273.90      279.80      8.57 o 
  -7   2   5      278.89      291.96      8.11 o 
  -6   2   5      695.93      672.79     13.56 o 
  -5   2   5     2012.79     2117.40     35.91 o 
  -4   2   5     5795.57     6053.16    109.92 o 
  -3   2   5     1387.02     1341.65     25.98 o 
  -2   2   5       10.69       12.77      3.62 o 
  -1   2   5      145.81      158.56      4.06 o 
   0   2   5     7888.87     8153.38    253.88 o 
   1   2   5    23336.83    23195.07    466.67 o 
   2   2   5      107.57       80.54      2.69 o 
   3   2   5     8678.12     8696.70    135.17 o 
   4   2   5      352.63      260.62      6.28 o 
   5   2   5     6239.91     6254.48    132.22 o 
   6   2   5      129.34      124.65      6.28 o 
   7   2   5     1376.47     1357.57     26.76 o 
   8   2   5     1275.20     1260.80     23.74 o 
   9   2   5     1659.05     1620.45     29.81 o 
  10   2   5      523.23      512.78     13.10 o 
  11   2   5      860.24      847.73     14.71 o 
  12   2   5      544.64      530.61     11.19 o 
 -13   3   5      478.08      528.76     11.61 o 
 -12   3   5       18.33        9.16      3.29 o 
 -11   3   5      205.86      190.50      7.04 o 
 -10   3   5     1281.03     1331.36     26.03 o 
  -9   3   5      162.23      154.07      6.54 o 
  -8   3   5       59.77       39.99      3.75 o 
  -7   3   5        4.10        4.25      2.36 o 
  -6   3   5     1260.05     1197.95     21.73 o 
  -5   3   5      782.21      943.37     17.29 o 
  -4   3   5      950.77     1193.61     30.93 o 
  -3   3   5     2470.98     2592.94     49.33 o 
  -2   3   5     2775.93     3074.49     56.37 o 
  -1   3   5     3572.55     3868.17     70.33 o 
   0   3   5     2749.16     3003.95     47.44 o 
   1   3   5     8152.56     8547.30    132.36 o 
   2   3   5      186.61      172.63      8.10 o 
   3   3   5      745.11      783.53     13.98 o 
   4   3   5     2187.95     2239.02     36.75 o 
   5   3   5     3619.21     3636.16     58.59 o 
   6   3   5       21.50       25.46      3.38 o 
   7   3   5      135.61      136.23      7.10 o 
   8   3   5      148.05      134.04      7.00 o 
   9   3   5      172.48      160.99      9.97 o 
  10   3   5       42.25       46.89      4.55 o 
  11   3   5       11.88       12.62      3.17 o 
  12   3   5       26.66       28.18      3.80 o 
 -13   4   5      124.73      124.27      5.87 o 
 -12   4   5      438.60      444.64     10.07 o 
 -11   4   5      107.17      111.97      7.34 o 
 -10   4   5      256.36      249.27     10.31 o 
  -9   4   5       12.27       15.16      3.42 o 
  -8   4   5      355.75      415.74     10.59 o 
  -7   4   5        1.16        1.15      2.37 o 
  -6   4   5       98.69       97.43      4.35 o 
  -5   4   5       34.01       36.60      3.23 o 
  -4   4   5       19.35       41.38      2.89 o 
  -3   4   5     3112.24     3204.04     51.17 o 
  -2   4   5      621.25      611.90     11.25 o 
  -1   4   5      750.39      901.90     17.61 o 
   0   4   5     4526.45     4594.56    101.39 o 
   2   4   5      186.11      336.27      7.87 o 
   3   4   5     1499.02     1402.63     23.62 o 
   4   4   5     8444.08     7723.95    120.81 o 
   5   4   5       76.41       61.94      3.76 o 
   6   4   5     4190.61     4087.74     66.10 o 
   7   4   5       18.95       18.41      3.07 o 
   8   4   5     1801.43     1733.55     33.79 o 
   9   4   5      135.38      131.40      6.82 o 
  10   4   5     1666.78     1657.88     56.70 o 
  11   4   5        9.18        8.43      3.03 o 
  12   4   5      293.77      280.63      8.62 o 
 -12   5   5       26.76       11.00      3.32 o 
 -11   5   5      609.50      629.08     16.15 o 
 -10   5   5      584.77      542.18     13.70 o 
  -9   5   5      960.80      914.96     19.03 o 
  -8   5   5       42.80       40.93      3.81 o 
  -7   5   5      280.82      266.63     13.44 o 
  -6   5   5     1279.91     1239.82     22.48 o 
  -5   5   5     2156.70     2226.19     37.15 o 
  -4   5   5       88.70       59.45      5.00 o 
  -3   5   5     2288.02     2288.01     37.27 o 
  -2   5   5     2552.98     2468.94     46.08 o 
  -1   5   5      655.17      717.80     12.71 o 
   0   5   5     8417.90     9470.06    146.92 o 
   1   5   5      862.99     1063.27     18.11 o 
   2   5   5      106.82       93.10      3.20 o 
   3   5   5      615.94      696.99     12.85 o 
   4   5   5      120.78      127.35      7.79 o 
   5   5   5      173.49      146.98      5.33 o 
   6   5   5      110.06      113.22      4.79 o 
   7   5   5       96.82       75.67      4.26 o 
   8   5   5        0.81        1.11      2.55 o 
   9   5   5      111.50      133.27      6.26 o 
  10   5   5      134.89      135.71      9.00 o 
  11   5   5      259.49      256.73      7.32 o 
  12   5   5       27.03       20.49      3.66 o 
 -12   6   5       45.08       51.98      4.24 o 
 -11   6   5       47.51       41.61      4.86 o 
 -10   6   5       38.40       28.76      4.27 o 
  -9   6   5     1175.54     1026.35     24.28 o 
  -8   6   5      180.55      198.89      7.04 o 
  -7   6   5      222.09      223.23      7.12 o 
  -6   6   5     1174.92     1219.81     26.62 o 
  -5   6   5     1859.92     1904.76     32.36 o 
  -4   6   5     1101.53     1202.87     25.80 o 
  -3   6   5     6676.22     6913.27    108.32 o 
  -2   6   5     1932.45     1942.31     31.89 o 
  -1   6   5     2058.90     1920.34     31.30 o 
   0   6   5     5152.76     5546.41     86.96 o 
   1   6   5     8730.33     8899.61    138.31 o 
   2   6   5     3453.22     3431.32     54.75 o 
   3   6   5     1656.11     1598.92     26.90 o 
   4   6   5      606.09      600.21     11.93 o 
   5   6   5     1321.86     1263.30     26.00 o 
   6   6   5      584.31      541.98     20.31 o 
   7   6   5     1385.08     1301.70     24.02 o 
   8   6   5       12.63       15.11      3.10 o 
   9   6   5      233.87      243.32      8.28 o 
  10   6   5      599.73      580.87     21.90 o 
  11   6   5       68.10       73.04      4.45 o 
  12   6   5       89.53       98.89      6.86 o 
 -12   7   5        0.27       -0.65      4.31 o 
 -11   7   5      292.51      262.09      8.17 o 
 -10   7   5      378.17      337.64     12.71 o 
  -9   7   5     1115.56     1099.55     22.04 o 
  -8   7   5     1897.44     1622.19     29.64 o 
  -7   7   5     1893.09     1862.32     40.26 o 
  -6   7   5      201.94      209.62      6.56 o 
  -5   7   5     1306.18     1396.98     24.66 o 
  -4   7   5      720.53      705.53     13.63 o 
  -3   7   5     2468.20     2471.08     46.68 o 
  -2   7   5     1233.98     1321.23     22.46 o 
  -1   7   5     1941.64     1898.98     39.22 o 
   0   7   5      775.32      871.44     15.39 o 
   1   7   5     2335.65     2404.13     39.03 o 
   2   7   5       10.85       17.50      4.42 o 
   3   7   5     2290.77     2350.49     38.64 o 
   4   7   5      573.12      625.49     14.17 o 
   5   7   5      465.20      462.93     10.32 o 
   6   7   5      704.08      680.01     14.05 o 
   7   7   5      419.09      406.19     11.96 o 
   8   7   5      198.33      191.19      6.99 o 
   9   7   5       92.03       90.76      5.45 o 
  10   7   5        2.00       -2.96      2.96 o 
  11   7   5      432.26      476.17     12.10 o 
 -12   8   5        0.37       -3.25      4.09 o 
 -11   8   5      101.77       99.14      5.53 o 
 -10   8   5        0.05        1.07      4.21 o 
  -9   8   5      487.92      482.28     16.20 o 
  -8   8   5     1173.43     1112.72     25.51 o 
  -7   8   5      564.80      587.50     15.52 o 
  -6   8   5      248.30      239.16      8.73 o 
  -5   8   5     1477.63     1401.34     29.16 o 
  -4   8   5     1306.95     1259.73     26.23 o 
  -3   8   5     3683.90     3579.72     66.74 o 
  -2   8   5     1088.63     1031.72     21.43 o 
  -1   8   5      748.47      795.63     21.46 o 
   0   8   5      170.20      203.55      6.39 o 
   1   8   5     1691.81     1608.63     27.02 o 
   2   8   5       58.56       60.94      2.91 o 
   3   8   5     1586.36     1639.51     27.93 o 
   4   8   5      286.62      298.81      7.43 o 
   5   8   5      434.35      458.37     10.39 o 
   6   8   5      382.28      376.76      9.43 o 
   7   8   5      215.85      215.95      7.25 o 
   8   8   5       71.65       69.67      4.62 o 
   9   8   5     1014.68      975.76     23.55 o 
  10   8   5        0.15       -1.16      3.11 o 
  11   8   5      271.93      306.36      9.10 o 
 -11   9   5      495.94      528.57     12.34 o 
 -10   9   5      115.88      117.32      6.67 o 
  -9   9   5       78.45       75.13      6.38 o 
  -8   9   5       25.12       14.13      3.98 o 
  -7   9   5      197.54      210.41      8.73 o 
  -6   9   5      610.12      617.77     15.84 o 
  -5   9   5       15.69       19.70      3.40 o 
  -4   9   5      350.90      352.06     10.26 o 
  -3   9   5      766.62      761.14     17.17 o 
  -2   9   5     3667.54     3620.78     67.64 o 
  -1   9   5       78.78       87.65      4.50 o 
   0   9   5      229.67      243.69      7.22 o 
   1   9   5       53.02       70.89      3.88 o 
   2   9   5      400.45      417.29     13.69 o 
   3   9   5        1.10        2.34      2.80 o 
   4   9   5     2840.61     2978.80     70.05 o 
   5   9   5      105.20      114.54      5.94 o 
   6   9   5       20.47       21.34      3.54 o 
   7   9   5       90.51       91.04      5.88 o 
   8   9   5       31.39       31.04      4.58 o 
   9   9   5        6.44        6.27      3.76 o 
  10   9   5        2.30        0.31      3.18 o 
  11   9   5        0.06       -1.77      3.42 o 
 -11  10   5       84.14       88.95      5.55 o 
 -10  10   5       14.88       23.36      3.27 o 
  -9  10   5      149.84      147.76      7.04 o 
  -8  10   5     1012.91     1005.33     32.90 o 
  -7  10   5      455.55      452.25     19.59 o 
  -6  10   5      433.65      431.63     12.72 o 
  -5  10   5        4.39        5.69      3.61 o 
  -4  10   5     2185.13     2230.36     54.56 o 
  -3  10   5      204.99      180.65     10.84 o 
  -2  10   5     1254.89     1256.12     32.57 o 
  -1  10   5      168.23      166.29      8.17 o 
   0  10   5     1949.60     1885.64     57.20 o 
   1  10   5        5.84        8.18      3.34 o 
   2  10   5     3007.67     3257.25     79.17 o 
   3  10   5     2124.44     2173.96     52.81 o 
   4  10   5     2812.17     2848.68     67.77 o 
   5  10   5      587.80      570.52     18.67 o 
   6  10   5     2199.64     2183.60     56.48 o 
   7  10   5      244.96      271.09     12.55 o 
   8  10   5      919.56      927.39     28.14 o 
   9  10   5       40.32       44.23      5.75 o 
  10  10   5       37.27       51.04      6.30 o 
 -10  11   5      595.30      604.17     16.50 o 
  -9  11   5      336.65      330.37      9.35 o 
  -8  11   5     1397.26     1384.71     30.54 o 
  -7  11   5       11.80       14.15      5.21 o 
  -6  11   5      947.16      872.89     26.35 o 
  -5  11   5       18.43       14.41      4.60 o 
  -4  11   5      261.63      252.79     16.45 o 
  -3  11   5        5.04        6.24      3.57 o 
  -2  11   5     1752.40     1622.84     41.09 o 
  -1  11   5       71.64       72.35      6.02 o 
   0  11   5        6.10        4.94      3.82 o 
   1  11   5        0.39        1.35      3.18 o 
   2  11   5      132.40      143.09      8.16 o 
   3  11   5        4.53       12.80      4.23 o 
   4  11   5     1399.90     1449.96     37.99 o 
   5  11   5       55.10       55.27      8.22 o 
   6  11   5      321.32      307.40     13.40 o 
   7  11   5      311.40      318.45     22.92 o 
   8  11   5      156.47      165.79      8.71 o 
   9  11   5       67.90       84.97      7.15 o 
  10  11   5        0.74        6.78      5.09 o 
 -10  12   5      187.79      191.81     11.76 o 
  -9  12   5       11.24       14.59      4.01 o 
  -8  12   5      324.19      336.40      9.35 o 
  -7  12   5      100.21       99.40      6.83 o 
  -6  12   5      255.87      254.97     12.73 o 
  -5  12   5      204.92      195.88     19.73 o 
  -4  12   5     1562.29     1534.09     58.38 o 
  -3  12   5     1226.31     1279.90     47.08 o 
  -2  12   5     1742.01     1695.01     43.32 o 
  -1  12   5      250.31      194.93     14.21 o 
   0  12   5     1479.26     1566.46     40.27 o 
   1  12   5      942.99      864.77     25.08 o 
   2  12   5     3106.74     3012.43    160.90 o 
   3  12   5        9.97       15.53      4.43 o 
   4  12   5      705.97      725.33     22.57 o 
   5  12   5      231.46      256.47     16.62 o 
   6  12   5      545.62      572.68     19.91 o 
   7  12   5      101.65      105.60      7.40 o 
   8  12   5      924.73      973.54     24.05 o 
   9  12   5      183.24      221.88     10.61 o 
  -9  13   5      540.45      608.39     13.75 o 
  -8  13   5        2.49        0.61      3.40 o 
  -7  13   5      308.74      321.66      9.17 o 
  -6  13   5      223.52      209.36     25.45 o 
  -5  13   5      132.42      128.96     13.37 o 
  -4  13   5      547.26      547.79     19.00 o 
  -3  13   5      188.59      187.35     10.36 o 
  -2  13   5      323.49      334.08     13.66 o 
  -1  13   5      111.16      139.81      8.72 o 
   0  13   5     2142.18     1868.70     47.56 o 
   1  13   5      378.04      364.69     14.37 o 
   2  13   5       64.17       63.65      6.60 o 
   3  13   5       78.09       84.91     13.49 o 
   4  13   5      358.05      344.87     21.51 o 
   5  13   5       10.23        9.95      6.79 o 
   6  13   5       23.99       22.79      4.80 o 
   7  13   5        0.26        1.00      4.07 o 
   8  13   5        0.13        3.02      4.69 o 
  -8  14   5       32.95       35.46      4.61 o 
  -7  14   5      946.27      955.17     18.16 o 
  -6  14   5      164.27      172.60      6.73 o 
  -5  14   5     2017.25     2036.52     35.89 o 
  -4  14   5       57.58       59.75      7.12 o 
  -3  14   5     2671.65     2586.78     93.58 o 
  -2  14   5      773.94      743.56     35.26 o 
  -1  14   5     2189.40     2059.36     62.23 o 
   0  14   5      181.45      186.52     17.89 o 
   1  14   5     1468.21     1372.93     68.96 o 
   2  14   5       69.18       83.56      7.37 o 
   3  14   5      241.29      232.31     11.86 o 
   4  14   5      714.12      747.45     24.22 o 
   5  14   5      622.26      603.74     20.48 o 
   6  14   5      388.48      384.45     13.24 o 
   7  14   5      159.11      164.75      9.17 o 
  -7  15   5      171.60      161.38      7.22 o 
  -6  15   5       88.48       96.38      6.62 o 
  -5  15   5      187.69      169.33     10.20 o 
  -4  15   5       65.57       68.34      4.79 o 
  -3  15   5      465.93      461.27     12.25 o 
  -2  15   5      776.65      736.47     16.28 o 
  -1  15   5      375.66      369.05     15.44 o 
   0  15   5       19.51       21.21      7.10 o 
   1  15   5      221.95      208.17     19.44 o 
   2  15   5       23.41       21.07      5.71 o 
   3  15   5       50.46       53.82      5.71 o 
   4  15   5      298.40      344.29     12.31 o 
   5  15   5       57.24       61.14      6.10 o 
   6  15   5       60.37       55.57      8.23 o 
  -6  16   5      121.31      128.79      6.72 o 
  -5  16   5       93.46       78.09      6.06 o 
  -4  16   5       12.61        8.01      3.55 o 
  -3  16   5      126.44      117.62      5.79 o 
  -2  16   5       71.44       76.11      6.93 o 
  -1  16   5     1060.46     1031.26     23.83 o 
   0  16   5      382.20      362.05     10.88 o 
   1  16   5      608.21      552.49     13.77 o 
   2  16   5       41.72       53.54      4.51 o 
   3  16   5     1041.12     1068.84     19.29 o 
   4  16   5       90.19       93.36      6.40 o 
   5  16   5      505.32      507.82     26.98 o 
  -4  17   5      232.21      248.66      9.55 o 
  -3  17   5        2.87        5.09      3.44 o 
  -2  17   5        5.44       -3.57      3.57 o 
  -1  17   5       32.17       27.74      4.55 o 
   0  17   5      392.24      374.38     11.41 o 
   1  17   5       48.74       31.61      4.77 o 
   2  17   5      136.54      131.66      7.05 o 
   3  17   5       57.97       68.56      5.78 o 
   4  17   5      300.28      317.07     13.59 o 
  -1  18   5        8.16        4.82      4.12 o 
   0  18   5      252.10      202.24     10.26 o 
 -12   0   6      182.26      186.37     13.15 o 
 -10   0   6     1941.91     1936.69     78.22 o 
  -8   0   6      127.34      123.83      8.16 o 
  -6   0   6       27.54       42.50      4.63 o 
  -4   0   6    11199.71    11320.55    248.78 o 
  -2   0   6      488.46      547.35     14.17 o 
   0   0   6     8005.17     9364.34    291.50 o 
   2   0   6       73.90       65.53     10.09 o 
   4   0   6     1296.58     1336.16     32.41 o 
   6   0   6       44.97       55.50      5.28 o 
   8   0   6     1042.99      977.75     27.43 o 
  10   0   6     1384.27     1347.60     37.21 o 
  12   0   6      294.39      271.27     11.16 o 
 -13   1   6       12.92        7.91      3.55 o 
 -12   1   6       40.22       51.58      4.29 o 
 -11   1   6       23.16       10.29      3.92 o 
 -10   1   6      698.47      692.99     16.07 o 
  -9   1   6      160.06      142.52      6.31 o 
  -8   1   6     1236.99     1165.81     22.33 o 
  -7   1   6     1636.19     1683.20     29.73 o 
  -6   1   6     1827.44     1646.62     40.36 o 
  -5   1   6      235.99      232.06      7.34 o 
  -4   1   6     4876.78     4497.97     82.54 o 
  -3   1   6      353.91      360.10      7.48 o 
  -2   1   6     3709.75     3840.84     60.39 o 
  -1   1   6     2200.96     2369.77     37.71 o 
   1   1   6      547.45      493.80     10.37 o 
   2   1   6     3873.68     3659.94     57.66 o 
   3   1   6     1875.34     1774.73     29.21 o 
   4   1   6     4071.83     3891.86     62.14 o 
   5   1   6        7.98        6.89      1.99 o 
   6   1   6     9478.58     9259.61    155.10 o 
   7   1   6       31.82       31.19      3.34 o 
   8   1   6      367.79      384.16     16.65 o 
   9   1   6     1264.40     1267.05     38.43 o 
  10   1   6     1833.09     1839.48     33.95 o 
  11   1   6       25.99       24.48      3.47 o 
  12   1   6      846.20      849.57     18.24 o 
 -13   2   6      208.82      237.25      7.72 o 
 -12   2   6      124.16      118.52      5.47 o 
 -11   2   6       29.06       26.60      3.80 o 
 -10   2   6      643.04      619.98     14.84 o 
  -9   2   6      147.17      139.58      7.13 o 
  -8   2   6     1294.99     1267.34     23.92 o 
  -7   2   6     1009.45      943.63     18.40 o 
  -6   2   6        1.58        5.66      2.24 o 
  -5   2   6      508.80      519.64     12.56 o 
  -4   2   6      648.53      811.68     14.87 o 
  -3   2   6     4544.92     5152.21     81.04 o 
  -2   2   6     3555.28     3673.34     57.93 o 
  -1   2   6     3328.40     3559.94     56.08 o 
   0   2   6      440.38      509.12     17.15 o 
   1   2   6      583.58      599.77     10.57 o 
   2   2   6      365.52      369.30      7.29 o 
   3   2   6      326.63      358.13      7.50 o 
   4   2   6     2428.40     2540.07     41.41 o 
   5   2   6      103.65      112.83      4.44 o 
   6   2   6       92.35       99.41      4.48 o 
   7   2   6       18.46       26.11      3.49 o 
   8   2   6        6.25       11.37      3.79 o 
   9   2   6      113.18      111.46      5.81 o 
  10   2   6        0.17       -0.79      3.40 o 
  11   2   6      232.00      248.95      7.34 o 
  12   2   6       40.72       54.10      4.35 o 
 -13   3   6      217.73      205.34      7.29 o 
 -12   3   6       34.64       37.21      3.99 o 
 -11   3   6      259.02      263.47      8.21 o 
 -10   3   6      231.04      248.75     10.96 o 
  -9   3   6      225.73      228.23      8.04 o 
  -8   3   6       22.73       14.42      3.15 o 
  -7   3   6     2940.62     2860.03     47.90 o 
  -6   3   6      274.35      274.68      7.75 o 
  -5   3   6     1260.25     1183.73     24.44 o 
  -4   3   6     1161.34     1225.78     21.28 o 
  -3   3   6     3192.70     2926.95     94.87 o 
  -2   3   6        1.18        3.57      2.67 o 
  -1   3   6     3128.41     3198.44     50.63 o 
   0   3   6     1184.78     1176.97     19.57 o 
   1   3   6     3883.60     3934.93     61.94 o 
   2   3   6      202.47      247.24      5.46 o 
   3   3   6     9027.23     8710.31    135.61 o 
   4   3   6      119.43      100.43      5.56 o 
   5   3   6     5514.12     5468.61     86.75 o 
   6   3   6      205.38      219.89      6.68 o 
   7   3   6     3391.24     3354.36     55.45 o 
   8   3   6       12.95       10.70      3.04 o 
   9   3   6     2154.22     2014.09     36.03 o 
  10   3   6      924.32      915.27     19.60 o 
  11   3   6      607.36      625.55     12.15 o 
  12   3   6       39.53       39.37      4.10 o 
 -13   4   6      364.23      357.47     24.04 o 
 -12   4   6       66.41       66.36      4.57 o 
 -11   4   6      261.07      239.52      7.98 o 
 -10   4   6      241.06      252.93      9.02 o 
  -9   4   6     1369.52     1309.22     25.16 o 
  -8   4   6      209.22      178.09      6.82 o 
  -7   4   6      126.37      136.03      9.17 o 
  -6   4   6      513.48      449.80     10.31 o 
  -5   4   6     3561.64     3967.87     90.63 o 
  -4   4   6      214.90      200.19      5.51 o 
  -3   4   6      362.35      320.32      7.60 o 
  -2   4   6      379.45      434.42     14.61 o 
  -1   4   6       20.53       39.84      3.10 o 
   0   4   6     1713.92     1729.20     33.05 o 
   1   4   6     1284.99     1454.59     24.09 o 
   2   4   6     5407.41     5936.95    107.37 o 
   3   4   6      554.41      612.31     11.60 o 
   4   4   6     3379.39     3430.67     55.23 o 
   5   4   6      481.73      573.87     11.74 o 
   6   4   6      654.22      639.06     13.29 o 
   7   4   6        7.78        3.71      2.51 o 
   8   4   6       60.79       61.24      4.44 o 
   9   4   6        0.57       -0.36      2.92 o 
  10   4   6        0.56       -3.35      3.35 o 
  11   4   6      190.41      188.13      6.41 o 
  12   4   6       26.61       25.14      3.81 o 
 -12   5   6      138.81      158.82      6.15 o 
 -11   5   6       20.04       17.81      5.37 o 
 -10   5   6      162.67      157.02      7.15 o 
  -9   5   6      645.75      645.72     14.90 o 
  -8   5   6      425.86      395.68     10.38 o 
  -7   5   6      446.75      434.63     12.41 o 
  -6   5   6        6.31        6.37      2.29 o 
  -4   5   6       78.76       75.22      4.35 o 
  -3   5   6     3505.92     3384.52     54.24 o 
  -2   5   6      235.86      238.06      5.64 o 
  -1   5   6     4713.75     4684.94     84.95 o 
   0   5   6     1473.54     1552.52     46.21 o 
   1   5   6    13500.90    13487.28    240.74 o 
   2   5   6     2289.05     2315.07     43.32 o 
   3   5   6     3577.30     3634.75     66.92 o 
   4   5   6      527.82      478.90      9.98 o 
   5   5   6     3168.02     3072.59     50.27 o 
   6   5   6      935.86      860.88     16.73 o 
   7   5   6     1863.27     1756.91     31.00 o 
   8   5   6      176.41      180.64      8.01 o 
   9   5   6     1877.68     1809.57     32.99 o 
  10   5   6      111.50      111.02      5.38 o 
  11   5   6      356.35      341.50      8.93 o 
  12   5   6        1.02        1.82      4.17 o 
 -12   6   6      507.08      539.70     11.48 o 
 -11   6   6      148.96      144.43      6.40 o 
 -10   6   6       97.62      102.67      6.10 o 
  -9   6   6      182.56      172.55     10.72 o 
  -8   6   6        6.98        8.58      2.85 o 
  -7   6   6      851.50      771.02     15.93 o 
  -6   6   6     1357.56     1362.51     26.97 o 
  -5   6   6      305.07      294.23      8.68 o 
  -4   6   6      407.80      526.88     10.82 o 
  -3   6   6     1778.06     1953.66     32.45 o 
  -2   6   6     2317.84     2506.56     83.48 o 
  -1   6   6      233.69      297.74      6.52 o 
   0   6   6      281.64      409.30      8.28 o 
   1   6   6     1480.28     1718.53     28.52 o 
   2   6   6      119.36      113.93      4.03 o 
   3   6   6     1379.17     1366.59     23.48 o 
   4   6   6      787.80      780.92     25.23 o 
   5   6   6      406.45      409.04     10.90 o 
   6   6   6      378.42      373.10      9.30 o 
   7   6   6      414.83      414.83     10.29 o 
   8   6   6      241.30      238.48      7.96 o 
   9   6   6      232.98      207.31      7.81 o 
  10   6   6       77.91       88.89      5.07 o 
  11   6   6      208.85      205.46      6.77 o 
 -12   7   6        2.72        1.53      3.69 o 
 -11   7   6       18.46       14.95      4.95 o 
 -10   7   6      208.11      216.83     10.05 o 
  -9   7   6      671.24      589.55     16.55 o 
  -8   7   6     2716.33     2679.63     46.03 o 
  -7   7   6      628.16      584.76     16.79 o 
  -6   7   6     1394.09     1443.00     25.95 o 
  -5   7   6        2.09        3.44      2.06 o 
  -4   7   6    12026.26    11863.20    184.76 o 
  -3   7   6      323.80      350.60      7.95 o 
  -2   7   6     4502.56     4501.04     71.42 o 
  -1   7   6       57.67       48.29      2.47 o 
   0   7   6     5328.37     5503.41     89.10 o 
   1   7   6      147.63      178.74      4.93 o 
   2   7   6     2408.07     2400.61     39.31 o 
   3   7   6      199.80      230.03      7.10 o 
   4   7   6     3874.28     3871.60     71.89 o 
   5   7   6        4.19        5.89      2.41 o 
   6   7   6     1047.20     1060.19     37.47 o 
   7   7   6       15.29       13.39      2.78 o 
   8   7   6      217.25      207.56      7.41 o 
   9   7   6        2.24        2.62      3.21 o 
  10   7   6     1592.82     1627.00     31.05 o 
  11   7   6      171.41      175.35      6.36 o 
 -12   8   6     1142.52     1321.34     55.50 o 
 -11   8   6        0.60        6.03      3.55 o 
 -10   8   6      250.50      267.65      9.36 o 
  -9   8   6      400.33      402.12     17.76 o 
  -8   8   6      730.94      704.53     18.28 o 
  -7   8   6       43.03       34.25      4.25 o 
  -6   8   6     1025.36     1034.58     23.23 o 
  -5   8   6        0.64       -1.43      2.58 o 
  -4   8   6       17.81       18.61      2.85 o 
  -3   8   6      109.18      103.06     17.49 o 
  -2   8   6     1538.00     1637.50     32.35 o 
  -1   8   6      508.06      552.51     32.55 o 
   0   8   6      202.68      262.18      6.27 o 
   1   8   6     1615.05     1687.31     28.38 o 
   2   8   6        3.96        4.79      1.77 o 
   3   8   6     1132.99     1199.51     23.55 o 
   4   8   6      739.27      740.22     14.47 o 
   5   8   6      235.67      221.95      6.68 o 
   6   8   6      108.15      105.41      4.88 o 
   7   8   6       67.70       58.72      4.20 o 
   8   8   6        2.79        2.23      3.45 o 
   9   8   6        3.63        3.11      2.98 o 
  10   8   6       45.03       53.65      4.48 o 
  11   8   6       24.16       12.99      4.44 o 
 -11   9   6        5.11        0.00      3.39 o 
 -10   9   6      439.34      446.95      9.92 o 
  -9   9   6      190.39      217.18      9.74 o 
  -8   9   6      748.99      760.93     19.55 o 
  -7   9   6       73.46       81.00      5.71 o 
  -6   9   6      876.06      883.09     20.76 o 
  -5   9   6        2.23        0.15      2.79 o 
  -4   9   6     8916.84     8314.37    185.66 o 
  -3   9   6     2531.77     2569.95     49.37 o 
  -2   9   6     1569.32     1565.34     31.34 o 
  -1   9   6      709.17      698.97     20.37 o 
   0   9   6     6487.68     6551.81    119.38 o 
   1   9   6      477.97      439.08     15.98 o 
   2   9   6     2862.46     2918.55     55.33 o 
   3   9   6       59.63       69.27      5.66 o 
   4   9   6      494.20      511.14     17.72 o 
   5   9   6     1149.82     1173.70     25.28 o 
   6   9   6     1662.29     1686.76     38.63 o 
   7   9   6        6.98        5.55      3.41 o 
   8   9   6      731.82      773.34     19.61 o 
   9   9   6      211.15      235.23      8.73 o 
  10   9   6      385.94      378.72     11.00 o 
 -11  10   6      219.95      221.79      8.14 o 
 -10  10   6      240.90      254.60      6.97 o 
  -9  10   6       35.39       40.28      6.01 o 
  -8  10   6      556.41      535.06     15.58 o 
  -7  10   6      285.23      297.41     10.63 o 
  -6  10   6      151.30      151.98      7.49 o 
  -5  10   6      692.66      698.79     17.34 o 
  -4  10   6        1.77        1.87      2.47 o 
  -3  10   6       39.47       48.76      5.04 o 
  -2  10   6       28.24       26.59      6.07 o 
  -1  10   6       90.50      111.04     13.52 o 
   0  10   6      593.21      596.01     17.93 o 
   1  10   6      407.30      395.41     17.54 o 
   2  10   6       69.69       72.86      5.69 o 
   3  10   6       76.19       82.72      6.32 o 
   4  10   6        0.24        2.21      3.48 o 
   5  10   6     2513.85     2552.85     61.98 o 
   6  10   6        9.98       11.94      4.67 o 
   7  10   6       96.17      112.42      8.47 o 
   8  10   6        0.02       -1.33      4.47 o 
   9  10   6        0.80        9.21      5.92 o 
  10  10   6       50.22       45.58      8.02 o 
 -10  11   6        7.89       16.88      4.14 o 
  -9  11   6      195.35      213.55      7.65 o 
  -8  11   6       18.79       20.15      4.73 o 
  -7  11   6      377.69      403.01     16.18 o 
  -6  11   6       23.52       30.71      8.45 o 
  -5  11   6      216.01      232.24     11.21 o 
  -4  11   6       92.19       96.31      7.21 o 
  -3  11   6     1371.53     1365.40     35.76 o 
  -2  11   6      640.56      618.75     19.02 o 
  -1  11   6     1537.91     1554.27     39.46 o 
   0  11   6       10.34        5.46      3.94 o 
   1  11   6     1355.22     1257.00     38.05 o 
   2  11   6      159.05      154.20      8.39 o 
   3  11   6     1587.03     1629.85     41.63 o 
   4  11   6      304.74      327.57     13.20 o 
   5  11   6     1204.50     1193.90     64.05 o 
   6  11   6       91.22       94.62      7.78 o 
   7  11   6      296.80      315.74     11.33 o 
   8  11   6       28.34       28.81      6.51 o 
   9  11   6     1303.99     1338.53     37.23 o 
  -9  12   6      260.84      280.49      9.00 o 
  -8  12   6      163.93      171.57     10.22 o 
  -7  12   6      610.66      584.16     16.53 o 
  -6  12   6      485.88      462.03     17.59 o 
  -5  12   6       86.13       75.92      7.35 o 
  -4  12   6      107.99      103.86      7.88 o 
  -3  12   6       71.94       81.53     12.94 o 
  -2  12   6       12.53       16.81      4.35 o 
  -1  12   6      391.55      348.35     13.26 o 
   0  12   6        0.31        0.61      3.32 o 
   1  12   6      316.02      291.46     20.04 o 
   2  12   6       10.39        3.78      3.85 o 
   3  12   6       38.49       52.10      7.05 o 
   4  12   6        0.54        6.35      4.40 o 
   5  12   6        0.25        2.88      5.98 o 
   6  12   6      353.35      345.11     11.77 o 
   7  12   6       17.48       17.66      6.24 o 
   8  12   6       82.89       79.26      9.03 o 
   9  12   6       69.66       81.28      9.34 o 
  -9  13   6       21.77       19.73      4.36 o 
  -8  13   6      147.08      152.03      7.28 o 
  -7  13   6      921.37      924.28     17.57 o 
  -6  13   6      407.28      432.83     10.54 o 
  -5  13   6      953.32      996.50     29.85 o 
  -4  13   6     1323.92     1404.85     55.56 o 
  -3  13   6     1044.95     1041.21     29.84 o 
  -2  13   6      224.99      211.06     10.88 o 
  -1  13   6     1367.57     1262.81     38.80 o 
   0  13   6      956.28      861.18     25.45 o 
   1  13   6      836.25      769.64     23.56 o 
   2  13   6      599.31      540.96     40.89 o 
   3  13   6     1710.72     1720.40     44.78 o 
   4  13   6      529.75      509.04     18.19 o 
   5  13   6       41.17       49.33     11.62 o 
   6  13   6      611.59      573.01     20.30 o 
   7  13   6     1302.26     1283.23     35.99 o 
   8  13   6        4.30        7.84      6.34 o 
  -8  14   6       75.41       78.33      5.66 o 
  -7  14   6        6.68        8.73      3.86 o 
  -6  14   6      250.37      272.23      8.44 o 
  -5  14   6      339.53      316.35     10.08 o 
  -4  14   6       13.91       10.76      4.46 o 
  -3  14   6      866.95      830.92     36.95 o 
  -2  14   6       27.38       38.30      5.93 o 
  -1  14   6      130.91      132.39      8.81 o 
   0  14   6      141.19      112.34      8.37 o 
   1  14   6        1.05       -2.13      4.18 o 
   2  14   6      154.04      136.17     10.50 o 
   3  14   6       13.53       16.94      5.23 o 
   4  14   6      383.94      373.98     15.46 o 
   5  14   6      172.67      205.74     16.45 o 
   6  14   6       28.97       39.69     10.44 o 
   7  14   6       44.05       37.60      7.61 o 
  -7  15   6       71.24       74.95      5.70 o 
  -6  15   6      710.26      704.62     15.01 o 
  -5  15   6       52.07       61.28      4.88 o 
  -4  15   6      562.92      541.75     13.55 o 
  -3  15   6        0.71        0.55      3.42 o 
  -2  15   6     1623.50     1561.03     32.02 o 
  -1  15   6        0.32        0.30      3.16 o 
   0  15   6     1000.88      943.13     28.48 o 
   1  15   6       39.79       39.17      6.30 o 
   2  15   6      982.43      999.93     43.48 o 
   3  15   6       25.17       28.51      8.28 o 
   4  15   6      130.42      121.12     11.76 o 
   5  15   6        1.23       -2.59      7.36 o 
   6  15   6      129.59      119.85     10.15 o 
  -6  16   6      239.48      240.83      8.74 o 
  -5  16   6      359.94      396.28     10.80 o 
  -4  16   6        9.81        7.34      4.28 o 
  -3  16   6      354.47      376.97     10.03 o 
  -2  16   6        0.99        3.30      3.56 o 
  -1  16   6      292.41      299.55     11.36 o 
   0  16   6      325.99      299.04     17.49 o 
   1  16   6      275.75      291.03     11.20 o 
   2  16   6       53.80       62.79      5.32 o 
   3  16   6       11.16       10.16      4.14 o 
   4  16   6      383.08      464.31     12.66 o 
   5  16   6       49.18       43.37     10.41 o 
  -4  17   6       24.06       24.20      5.02 o 
  -3  17   6      175.23      185.51      8.16 o 
  -2  17   6       54.61       45.38      6.08 o 
  -1  17   6      121.68      124.00      8.06 o 
   0  17   6      300.14      273.39     11.44 o 
   1  17   6       95.98       93.36      7.49 o 
   2  17   6      521.44      512.11     30.04 o 
   3  17   6      242.25      267.32     10.70 o 
 -13   0   7      293.10      296.97     13.32 o 
 -11   0   7     1531.07     1500.97     44.11 o 
  -9   0   7    10048.07     9642.09    216.53 o 
  -7   0   7     2816.94     2821.35     66.94 o 
  -5   0   7      420.40      400.36     48.98 o 
  -3   0   7      752.91      573.44     21.34 o 
  -1   0   7     9450.84     9720.34    213.14 o 
   1   0   7     9486.00     9597.48    210.40 o 
   3   0   7     4536.40     4473.73    100.08 o 
   5   0   7     2328.67     2289.91    143.76 o 
   7   0   7     1028.66     1038.33     50.70 o 
   9   0   7      109.42      111.17      8.25 o 
  11   0   7       84.26       89.31      6.76 o 
 -13   1   7      160.11      164.16      6.59 o 
 -12   1   7        0.51       -2.70      3.11 o 
 -11   1   7      113.92       94.07      5.20 o 
 -10   1   7      152.14      151.44      6.95 o 
  -9   1   7      149.45      148.90      6.61 o 
  -8   1   7      365.65      352.89     14.11 o 
  -7   1   7      263.50      250.17      7.62 o 
  -6   1   7      212.60      217.53      6.61 o 
  -5   1   7      277.26      265.33     14.03 o 
  -4   1   7       36.54       38.05      2.52 o 
  -3   1   7        5.98        4.08      1.42 o 
  -2   1   7     5210.63     5451.01     85.37 o 
  -1   1   7        1.10       -0.75      1.11 o 
   0   1   7     5718.35     6229.92    112.47 o 
   1   1   7     1395.90     1573.13     36.47 o 
   2   1   7     1272.00     1295.84     21.64 o 
   3   1   7       36.88       39.25      2.34 o 
   4   1   7       94.21       93.40      3.86 o 
   5   1   7      291.48      295.48      7.54 o 
   6   1   7      753.47      752.27     17.43 o 
   7   1   7      592.56      601.90     13.23 o 
   8   1   7       94.82       93.57      5.12 o 
   9   1   7      241.85      242.54      8.47 o 
  10   1   7      471.47      484.99     11.23 o 
  11   1   7        2.84        2.16      2.89 o 
  12   1   7       85.93       80.72      4.99 o 
 -13   2   7      700.56      745.11     15.73 o 
 -12   2   7      241.43      249.16      8.00 o 
 -11   2   7       98.90       97.38      5.49 o 
 -10   2   7       39.52       32.86      4.35 o 
  -9   2   7      553.65      564.15     13.62 o 
  -8   2   7      959.07      880.19     18.03 o 
  -7   2   7       34.01       29.51      4.32 o 
  -6   2   7     2054.40     2021.03     69.48 o 
  -5   2   7     3322.88     3307.51     53.72 o 
  -4   2   7     7909.80     7553.58    140.53 o 
  -3   2   7      743.30      605.26     13.70 o 
  -2   2   7     1144.26     1067.70     18.18 o 
  -1   2   7     2064.10     2044.06     32.99 o 
   0   2   7    11635.27    12011.38    281.51 o 
   1   2   7     7527.93     7813.53    136.68 o 
   2   2   7    11548.75    11132.37    172.44 o 
   3   2   7     2738.45     2599.50     42.06 o 
   4   2   7     1706.12     1652.81     27.95 o 
   5   2   7     5765.40     5476.55     87.02 o 
   6   2   7     6296.01     6235.46     99.13 o 
   7   2   7     2102.16     2041.15     35.42 o 
   8   2   7      913.18      928.25     20.60 o 
   9   2   7      676.48      634.84     14.80 o 
  10   2   7     1798.67     1814.07     29.27 o 
  11   2   7       32.62       32.27      4.59 o 
  12   2   7      313.76      338.69      8.84 o 
 -13   3   7       68.28       59.59     12.19 o 
 -12   3   7      246.41      260.75     12.18 o 
 -11   3   7      193.38      189.37      7.23 o 
 -10   3   7      613.13      616.91     18.61 o 
  -9   3   7      779.22      751.60     16.53 o 
  -8   3   7        5.74        7.37      2.96 o 
  -7   3   7        0.19       -0.08      2.60 o 
  -6   3   7      845.85      802.39     18.25 o 
  -5   3   7        1.49        2.90      1.96 o 
  -4   3   7      341.70      361.07      9.42 o 
  -3   3   7      126.17      158.64      7.94 o 
  -2   3   7      595.92      654.06     13.27 o 
  -1   3   7      622.82      764.68     18.97 o 
   0   3   7      504.15      602.32     10.88 o 
   1   3   7    11566.76    11985.14    312.76 o 
   2   3   7     1582.94     1855.37     30.33 o 
   3   3   7      559.72      559.39     10.80 o 
   4   3   7        2.20        7.18      1.91 o 
   5   3   7       55.61       75.01      3.80 o 
   6   3   7     2211.66     2086.78     50.40 o 
   7   3   7       26.39       30.77      3.41 o 
   8   3   7       54.76       46.56      4.11 o 
   9   3   7       36.52       41.47      4.43 o 
  10   3   7        1.38        3.60      3.14 o 
  11   3   7        6.42        2.50      3.01 o 
  12   3   7       27.34       30.87      3.88 o 
 -12   4   7      254.24      250.82      7.73 o 
 -11   4   7        0.58       -1.38      2.98 o 
 -10   4   7     1797.55     1756.02     32.75 o 
  -9   4   7        1.25       -2.22      3.94 o 
  -8   4   7     1309.87     1397.54     37.69 o 
  -7   4   7      103.36       86.94      4.68 o 
  -5   4   7       48.99       62.02      3.40 o 
  -4   4   7     3209.31     3024.55     56.71 o 
  -3   4   7      920.48      951.07     26.00 o 
  -2   4   7     3261.62     3105.83     49.65 o 
  -1   4   7      865.55      970.75     16.77 o 
   0   4   7    15192.72    14949.20    230.84 o 
   1   4   7      501.58      573.37     10.69 o 
   2   4   7    11287.33    11190.93    251.28 o 
   3   4   7      305.00      341.56      7.53 o 
   4   4   7    10499.94    10300.91    160.62 o 
   5   4   7       82.08       82.69      3.93 o 
   6   4   7     4619.36     4517.82     72.93 o 
   7   4   7      510.85      522.34     11.99 o 
   8   4   7     1189.00     1174.05     22.68 o 
   9   4   7      320.37      332.22      9.95 o 
  10   4   7     1880.81     1882.79     34.85 o 
  11   4   7       49.51       43.80      3.85 o 
  12   4   7      163.39      170.71     16.62 o 
 -12   5   7      190.16      198.73     10.58 o 
 -11   5   7       79.97       65.78      5.18 o 
 -10   5   7       40.87       31.17      4.46 o 
  -9   5   7      104.62      103.72      5.78 o 
  -8   5   7      131.80      126.15      5.76 o 
  -7   5   7       39.31       46.39      4.70 o 
  -6   5   7        1.08        2.06      1.46 o 
  -5   5   7      451.90      434.80     10.35 o 
  -4   5   7      206.88      266.10      7.88 o 
  -3   5   7      740.98      860.55     15.69 o 
  -2   5   7        0.32        0.95      1.22 o 
  -1   5   7       47.29       40.87      2.91 o 
   0   5   7      887.17     1014.43     26.65 o 
   1   5   7     5965.98     6500.25    142.55 o 
   2   5   7     2579.83     2749.81     51.20 o 
   3   5   7      188.56      208.69      6.35 o 
   4   5   7       38.02       38.37      3.11 o 
   5   5   7       79.03       77.29      4.86 o 
   6   5   7      366.64      352.31      8.87 o 
   7   5   7      338.97      334.89      8.99 o 
   8   5   7       18.33       13.93      3.24 o 
   9   5   7       10.62        9.87      3.44 o 
  10   5   7      192.22      191.25      6.28 o 
  11   5   7        2.16       -0.78      3.27 o 
 -12   6   7      281.46      299.85      9.82 o 
 -11   6   7      166.06      156.79      6.62 o 
 -10   6   7      330.16      313.94     10.16 o 
  -9   6   7      619.84      581.53     28.64 o 
  -8   6   7      431.19      409.44     12.64 o 
  -7   6   7      359.99      373.66      9.77 o 
  -6   6   7     1645.46     1633.44     53.94 o 
  -5   6   7     1402.93     1335.38     25.60 o 
  -4   6   7     2509.56     2266.89     37.72 o 
  -3   6   7      864.71      873.19     19.76 o 
  -2   6   7      921.29      889.21     18.69 o 
  -1   6   7     2784.40     2633.54     49.04 o 
   0   6   7     2214.93     2430.57     39.52 o 
   1   6   7     6284.12     6429.93    100.86 o 
   2   6   7      160.57      192.55      6.58 o 
   3   6   7     3029.03     3193.82     63.63 o 
   4   6   7     2662.94     2609.03     86.74 o 
   5   6   7     1639.70     1481.94     26.12 o 
   6   6   7     1003.67      998.16     24.64 o 
   7   6   7     2009.97     1990.61     34.89 o 
   8   6   7       84.88      104.77      5.44 o 
   9   6   7      292.28      315.29      9.71 o 
  10   6   7      123.43      117.82      5.53 o 
  11   6   7      740.65      765.84     15.35 o 
 -12   7   7      112.77      139.23      8.38 o 
 -11   7   7      111.25      104.46      4.79 o 
 -10   7   7       67.88       78.65      6.70 o 
  -9   7   7      193.86      219.64      9.68 o 
  -8   7   7      101.07       87.81      5.39 o 
  -7   7   7        4.31        7.93      3.08 o 
  -6   7   7      700.35      667.73     16.37 o 
  -5   7   7       42.64       42.93      3.36 o 
  -4   7   7     1175.64     1173.06     21.12 o 
  -3   7   7        0.71        0.58      1.74 o 
  -2   7   7       65.90       81.04      3.53 o 
  -1   7   7      366.60      375.11      8.03 o 
   0   7   7     1927.92     2210.33     43.40 o 
   1   7   7      527.34      538.23     10.69 o 
   2   7   7      491.75      503.46     10.31 o 
   3   7   7        8.71        9.52      1.96 o 
   4   7   7      259.25      229.01      7.00 o 
   5   7   7     2762.60     2699.64     56.45 o 
   6   7   7      536.77      511.60     16.81 o 
   7   7   7      198.86      208.52      7.19 o 
   8   7   7      373.33      379.92     10.38 o 
   9   7   7       33.02       43.11      5.29 o 
  10   7   7        6.66        6.45      4.51 o 
  11   7   7        5.33        6.58      3.51 o 
 -11   8   7      186.93      184.34      6.07 o 
 -10   8   7       34.19       31.06      3.92 o 
  -9   8   7     1242.89     1334.07     30.48 o 
  -8   8   7       12.44       14.12      4.13 o 
  -7   8   7     2283.64     2296.99     46.32 o 
  -6   8   7      132.58      133.78     15.31 o 
  -5   8   7     3844.20     3785.91     71.66 o 
  -4   8   7       16.56       10.03      2.89 o 
  -3   8   7     6470.03     6395.01    160.92 o 
  -2   8   7      760.79      819.41     21.13 o 
  -1   8   7     6251.29     6212.45    113.21 o 
   0   8   7      103.25      117.37      5.00 o 
   1   8   7     4716.65     4913.35    115.21 o 
   2   8   7      421.14      432.32      9.37 o 
   3   8   7     3156.23     3204.97     52.23 o 
   4   8   7       88.44       83.86      3.97 o 
   5   8   7     1429.45     1420.62     25.56 o 
   6   8   7       29.26       32.19      3.39 o 
   7   8   7      890.03      916.55     21.14 o 
   8   8   7       48.06       53.72      6.29 o 
   9   8   7     1395.82     1443.59     27.38 o 
  10   8   7        9.74       15.11      4.12 o 
 -11   9   7      209.15      225.38      6.87 o 
 -10   9   7       90.88       91.97      4.53 o 
  -9   9   7      206.13      200.20      8.15 o 
  -8   9   7        1.12        4.22      3.71 o 
  -7   9   7       13.79       18.37      4.03 o 
  -6   9   7     1109.75     1107.03     24.80 o 
  -5   9   7      171.67      168.87      7.17 o 
  -4   9   7      771.18      778.14     18.22 o 
  -3   9   7     1773.88     1811.37     44.67 o 
  -2   9   7       31.96       42.81      3.59 o 
  -1   9   7      114.85      117.99      6.45 o 
   0   9   7      779.42      847.80     18.49 o 
   1   9   7       14.50        5.19      2.25 o 
   2   9   7      424.55      448.58     11.49 o 
   3   9   7      323.55      346.82     11.96 o 
   4   9   7     2009.97     2003.07     39.73 o 
   5   9   7       11.44       13.81      4.39 o 
   6   9   7        0.09       -1.40      3.56 o 
   7   9   7       20.19       23.87      8.60 o 
   8   9   7       40.64       30.70      6.07 o 
   9   9   7      142.78      163.14      8.55 o 
  10   9   7        9.49       16.49      4.25 o 
 -11  10   7      456.76      466.12     27.61 o 
 -10  10   7      823.90      806.40     13.55 o 
  -9  10   7      344.52      373.29      9.08 o 
  -8  10   7     1276.95     1311.87     29.90 o 
  -7  10   7      915.74      868.90     21.41 o 
  -6  10   7      170.95      186.42      8.09 o 
  -5  10   7       97.57       83.76      6.79 o 
  -4  10   7      542.28      552.19     14.33 o 
  -3  10   7     2182.75     2154.19     42.46 o 
  -2  10   7      249.78      257.24     10.47 o 
  -1  10   7     1473.32     1470.69     37.10 o 
   0  10   7     2776.99     2766.13     65.17 o 
   1  10   7      714.81      642.04     30.94 o 
   2  10   7      727.94      709.56     20.72 o 
   3  10   7     2602.61     2600.02     62.15 o 
   4  10   7     4986.30     4930.89    340.24 o 
   5  10   7     1486.81     1507.69     56.88 o 
   6  10   7     1176.14     1180.88     47.34 o 
   7  10   7     1530.78     1600.41     61.14 o 
   8  10   7      633.73      646.39     32.81 o 
   9  10   7      642.45      698.64     23.40 o 
  10  10   7      694.69      740.74     49.78 o 
 -10  11   7      524.45      556.93     13.06 o 
  -9  11   7      111.57      116.82      6.06 o 
  -8  11   7        3.35        4.44      3.32 o 
  -7  11   7       57.68       55.41     10.21 o 
  -6  11   7      265.76      265.11     13.23 o 
  -5  11   7      300.53      281.89     18.52 o 
  -4  11   7       14.24       10.08      4.26 o 
  -3  11   7      415.61      411.90     14.57 o 
  -2  11   7      192.25      187.81     10.18 o 
  -1  11   7        1.26       -0.36      3.28 o 
   0  11   7      135.62      131.38      7.64 o 
   1  11   7       13.94        7.62      3.60 o 
   2  11   7       42.32       45.18      5.23 o 
   3  11   7      364.81      363.05     13.59 o 
   4  11   7        3.26       -3.45      5.12 o 
   5  11   7        7.72        3.80      6.96 o 
   6  11   7       20.33       23.01      8.17 o 
   7  11   7        3.87        2.99     10.96 o 
   8  11   7       44.61       49.61      7.51 o 
   9  11   7        7.23        6.19      6.22 o 
  -9  12   7      192.46      189.52      7.57 o 
  -8  12   7      390.32      383.77     10.22 o 
  -7  12   7      119.49      119.46      5.86 o 
  -6  12   7     2021.59     2011.95     51.90 o 
  -5  12   7      562.25      481.07     64.91 o 
  -4  12   7      826.30      793.27     35.55 o 
  -3  12   7      486.74      500.35     17.24 o 
  -2  12   7     1427.67     1455.22     69.08 o 
  -1  12   7       31.07       25.06      4.59 o 
   0  12   7      156.93      176.83      9.15 o 
   1  12   7      257.22      200.27      9.93 o 
   2  12   7      752.76      748.58     33.19 o 
   3  12   7        2.72        1.90      6.44 o 
   4  12   7     1099.43     1104.56     44.98 o 
   6  12   7       95.68      104.83      8.75 o 
   7  12   7       23.88       20.19      6.53 o 
   8  12   7      771.93      770.71     68.53 o 
  -9  13   7      263.18      287.47     12.26 o 
  -8  13   7       14.58       10.34      3.88 o 
  -7  13   7      333.45      327.24      9.42 o 
  -6  13   7      111.51      123.43      6.95 o 
  -5  13   7      243.94      247.00     39.05 o 
  -4  13   7      815.68      734.49     34.80 o 
  -3  13   7      658.89      695.63     22.20 o 
  -2  13   7      326.32      352.79     14.11 o 
  -1  13   7      197.92      174.87      9.60 o 
   0  13   7      112.47      105.14     12.02 o 
   1  13   7      132.96      137.93     13.23 o 
   2  13   7       28.57       22.60      7.65 o 
   3  13   7      280.69      263.66     18.46 o 
   4  13   7        6.55       17.08      7.59 o 
   5  13   7       59.74       44.69      9.20 o 
   6  13   7      434.75      432.66     17.52 o 
   7  13   7       22.33       33.47     13.37 o 
   8  13   7      219.18      236.19     13.93 o 
  -8  14   7      288.55      282.93      9.37 o 
  -7  14   7      574.23      592.81     16.66 o 
  -6  14   7      242.00      249.32      8.32 o 
  -5  14   7      320.17      336.67      9.36 o 
  -4  14   7      847.37      837.83     20.82 o 
  -3  14   7      658.74      680.02     33.19 o 
  -2  14   7     1683.12     1685.77     64.71 o 
  -1  14   7      489.68      481.30     26.17 o 
   0  14   7       93.25      103.99     12.08 o 
   1  14   7      945.17      985.09     42.33 o 
   2  14   7      765.30      806.16     36.58 o 
   3  14   7      266.56      253.53     18.46 o 
   4  14   7       49.21       39.77      6.68 o 
   5  14   7      361.73      380.65     21.86 o 
   6  14   7        8.02       18.42      6.63 o 
   7  14   7      202.00      232.26     13.61 o 
  -7  15   7      232.27      226.14      9.40 o 
  -6  15   7       47.70       58.94      5.77 o 
  -5  15   7      248.89      244.38      9.23 o 
  -4  15   7        2.40        2.97      4.42 o 
  -3  15   7      872.84      889.43     22.15 o 
  -2  15   7      292.42      281.43     11.11 o 
  -1  15   7        4.50        0.78      4.28 o 
   0  15   7       46.13       34.00      8.62 o 
   1  15   7       22.39        8.05      7.42 o 
   2  15   7       26.74       26.50      6.20 o 
   3  15   7       62.99       56.12      7.48 o 
   4  15   7       35.71       29.07      6.79 o 
   5  15   7       16.98       18.58      9.43 o 
   6  15   7        4.25        5.15      6.12 o 
  -5  16   7      391.15      371.84     13.64 o 
  -4  16   7      107.20       89.40      7.28 o 
  -3  16   7     1041.16     1035.40     25.28 o 
  -2  16   7        2.80        5.00      4.43 o 
  -1  16   7       81.82       86.96     11.56 o 
   0  16   7       33.16       26.24      5.26 o 
   1  16   7     1398.68     1331.44     25.28 o 
   2  16   7      140.40      137.32     12.18 o 
   3  16   7      922.43      965.81     20.02 o 
   4  16   7        8.06       22.74      6.67 o 
  -3  17   7      236.96      254.52      9.76 o 
  -2  17   7       18.47       18.84      5.33 o 
  -1  17   7       12.44       15.42      5.24 o 
   0  17   7       48.19       55.30      6.52 o 
   1  17   7        0.60       -2.15      4.59 o 
   2  17   7       19.68       35.76      5.59 o 
 -12   0   8       59.54       52.04      6.13 o 
 -10   0   8      360.92      376.74     15.56 o 
  -8   0   8      919.24      887.90     25.79 o 
  -6   0   8       14.15        5.05      7.85 o 
  -4   0   8      196.30      142.22      7.36 o 
  -2   0   8     2913.27     3041.80     68.64 o 
   0   0   8     1189.95     1361.89     47.16 o 
   2   0   8        2.69        7.34      2.11 o 
   4   0   8      860.51      804.93     21.30 o 
   6   0   8      723.21      681.92     20.01 o 
   8   0   8      477.18      452.36     19.81 o 
  10   0   8      225.95      242.71      9.84 o 
 -13   1   8      119.17      134.19     15.93 o 
 -12   1   8      310.54      290.18      8.20 o 
 -11   1   8       13.66       10.97      3.11 o 
 -10   1   8     1159.38     1141.10     23.30 o 
  -9   1   8      875.05      847.76     21.11 o 
  -8   1   8     8201.42     7853.68    194.76 o 
  -7   1   8       94.08       86.08      4.71 o 
  -6   1   8     3378.29     3379.75     64.27 o 
  -5   1   8      978.89      929.07     17.34 o 
  -4   1   8    20303.48    19820.93    402.89 o 
  -3   1   8     7529.24     7615.99    119.09 o 
  -2   1   8     3922.36     3656.83     58.02 o 
  -1   1   8     1694.70     1908.53     65.67 o 
   0   1   8     7088.98     7352.60    132.57 o 
   1   1   8    12264.81    12257.01    219.51 o 
   2   1   8     3439.30     3272.25     52.12 o 
   3   1   8      931.35      987.36     17.43 o 
   4   1   8     1095.29     1109.21     19.74 o 
   5   1   8       99.33      128.32      7.09 o 
   6   1   8     2372.65     2320.81     39.33 o 
   7   1   8        8.61        5.97      2.80 o 
   8   1   8      316.70      310.03      9.49 o 
   9   1   8      361.75      354.28     10.35 o 
  10   1   8     1022.22      985.52     16.22 o 
  11   1   8       48.06       43.55      4.04 o 
 -13   2   8        5.29       -5.64      7.82 o 
 -12   2   8       78.91      100.19      5.39 o 
 -11   2   8       40.41       39.65      3.88 o 
 -10   2   8       11.63        7.99      3.63 o 
  -9   2   8      299.45      277.31     10.32 o 
  -8   2   8      841.50      867.31     17.92 o 
  -7   2   8     2215.31     2145.57     37.10 o 
  -6   2   8     1806.64     1742.22     30.35 o 
  -5   2   8      254.62      241.12      7.82 o 
  -4   2   8      268.65      317.70      7.52 o 
  -3   2   8       42.54       50.16      3.56 o 
  -2   2   8      234.57      237.96      5.48 o 
  -1   2   8       90.62      119.84      4.37 o 
   0   2   8    13907.68    15234.86    412.06 o 
   1   2   8      808.99      962.00     19.56 o 
   2   2   8      845.48      845.88     14.87 o 
   3   2   8       48.83       59.36      2.79 o 
   4   2   8      141.85      175.39      5.27 o 
   5   2   8       12.74       18.98      4.46 o 
   6   2   8      252.60      244.40     11.02 o 
   7   2   8      723.02      704.30     14.95 o 
   8   2   8        0.96       -0.66      2.87 o 
   9   2   8     1149.97     1112.66     22.39 o 
  10   2   8      495.65      467.76      9.92 o 
  11   2   8       48.56       45.43      5.48 o 
 -12   3   8      305.04      346.86      9.13 o 
 -11   3   8      530.89      538.32     11.12 o 
 -10   3   8      348.71      337.11     10.41 o 
  -9   3   8      958.16      957.96     25.89 o 
  -8   3   8      184.50      184.27      6.96 o 
  -7   3   8      712.53      707.81     21.28 o 
  -6   3   8      830.94      817.84     16.17 o 
  -5   3   8     2386.44     2084.80     50.35 o 
  -4   3   8     1079.27     1065.08     19.14 o 
  -3   3   8     4256.29     4331.12     68.89 o 
  -2   3   8      962.56      930.35     16.31 o 
  -1   3   8     2716.62     2661.18     42.77 o 
   0   3   8     1957.22     2179.70     41.34 o 
   1   3   8      722.59      599.63     10.95 o 
   2   3   8     4080.08     4292.40     78.58 o 
   3   3   8     6118.22     6057.40     95.30 o 
   4   3   8      174.24      145.29      4.87 o 
   5   3   8     8664.88     8500.24    133.54 o 
   6   3   8      216.28      204.77      6.77 o 
   7   3   8     2325.07     2286.41     41.24 o 
   8   3   8      247.21      249.87     13.09 o 
   9   3   8     2090.77     2081.06     37.34 o 
  10   3   8      281.90      286.91      8.23 o 
  11   3   8      397.39      421.05     14.91 o 
 -12   4   8       81.06       89.92      5.15 o 
 -11   4   8      453.54      459.71     10.10 o 
 -10   4   8       37.81       35.67      4.56 o 
  -9   4   8     1097.78     1043.60     23.10 o 
  -8   4   8        2.48       -2.63      2.63 o 
  -7   4   8      110.60      101.08      9.75 o 
  -6   4   8       78.10       84.72      4.38 o 
  -5   4   8       92.10       98.27      4.26 o 
  -4   4   8       62.25       69.40      4.95 o 
  -3   4   8      181.25      192.59      6.13 o 
  -2   4   8        1.40        0.36      1.27 o 
  -1   4   8        6.28       14.48      1.52 o 
   0   4   8     2643.33     2775.77     44.60 o 
   1   4   8     1919.34     2057.54     33.62 o 
   2   4   8     2899.25     3126.15     50.21 o 
   3   4   8      801.47      803.87     14.81 o 
   4   4   8      899.60      956.05     18.93 o 
   5   4   8      731.22      774.51     15.16 o 
   6   4   8      367.52      382.52      9.47 o 
   7   4   8       26.32       33.02      3.61 o 
   8   4   8       50.73       55.26      4.36 o 
   9   4   8       51.79       57.61      5.64 o 
  10   4   8       56.71       52.21      4.34 o 
  11   4   8       69.22       80.82      5.84 o 
 -12   5   8      198.87      218.39      7.37 o 
 -11   5   8     1244.96     1360.48     25.41 o 
 -10   5   8      390.22      397.51     11.64 o 
  -9   5   8     1634.95     1630.12     30.46 o 
  -8   5   8     1789.27     1657.68     30.36 o 
  -6   5   8       78.03      121.86      8.91 o 
  -5   5   8     3699.77     3630.36     59.07 o 
  -4   5   8      429.96      405.02      9.13 o 
  -3   5   8       24.12       26.01      2.65 o 
  -2   5   8      705.67      683.01     12.78 o 
  -1   5   8     6207.24     6324.26     99.18 o 
   0   5   8     1849.25     1816.40     30.08 o 
   1   5   8     4583.73     4904.49     86.02 o 
   2   5   8        7.09        8.61      3.75 o 
   3   5   8      198.69      165.93      5.72 o 
   4   5   8     1307.31     1319.79     26.50 o 
   5   5   8     3629.29     3604.80     58.69 o 
   6   5   8       70.33       81.24      6.12 o 
   7   5   8     2674.32     2617.41     44.54 o 
   8   5   8      359.43      356.81     15.22 o 
   9   5   8      899.96      843.59     33.31 o 
  10   5   8      194.88      216.07      8.27 o 
  11   5   8      743.42      768.94     15.45 o 
 -12   6   8      346.74      399.66     12.55 o 
 -11   6   8        9.29       13.20      2.96 o 
 -10   6   8      322.46      319.68      9.65 o 
  -9   6   8        1.26       -0.73      3.14 o 
  -8   6   8      128.44      114.63     10.63 o 
  -6   6   8      298.69      296.55      8.31 o 
  -5   6   8       54.00       58.32      3.60 o 
  -4   6   8      773.69      791.52     16.45 o 
  -3   6   8      163.12      145.07      4.89 o 
  -2   6   8      587.87      539.48     11.61 o 
  -1   6   8      154.80      157.71      9.89 o 
   0   6   8      179.06      191.14      6.69 o 
   3   6   8      133.91      127.26      7.80 o 
   4   6   8      164.65      155.65      5.30 o 
   5   6   8       59.33       60.76      3.65 o 
   6   6   8     3854.48     3782.28     71.97 o 
   7   6   8        0.85        1.10      3.31 o 
   8   6   8      138.75      156.41      7.75 o 
   9   6   8       45.23       45.42      5.33 o 
  10   6   8      204.80      221.04      7.43 o 
  11   6   8       72.26       72.00      5.14 o 
 -12   7   8      277.78      317.84     23.24 o 
 -11   7   8      804.60      866.52     14.14 o 
 -10   7   8     1301.48     1365.72     23.11 o 
  -9   7   8      724.98      739.76     25.86 o 
  -8   7   8     1309.04     1313.28     29.32 o 
  -6   7   8     3789.80     3877.34     63.55 o 
  -5   7   8     2113.81     2192.46     37.29 o 
  -4   7   8     9199.33     8840.21    138.75 o 
  -3   7   8      616.30      662.71     13.13 o 
  -2   7   8     2006.94     2055.80     39.82 o 
  -1   7   8      597.90      562.55     11.13 o 
   0   7   8     2404.01     2375.51     39.05 o 
   1   7   8        6.25        6.96      1.75 o 
   2   7   8      810.97      845.43     15.73 o 
   3   7   8       41.48       34.13      3.26 o 
   4   7   8     3000.94     3104.66     72.49 o 
   5   7   8      687.66      707.34     20.78 o 
   6   7   8      667.13      673.01     16.84 o 
   7   7   8      172.77      168.87      7.98 o 
   8   7   8      711.64      696.83     18.20 o 
   9   7   8        0.31       -0.93      3.68 o 
  10   7   8      142.91      146.25      5.60 o 
  11   7   8        1.33        4.08      8.40 o 
 -11   8   8       14.62        8.72      3.30 o 
 -10   8   8        8.18        8.21      3.05 o 
  -9   8   8      218.44      205.10     13.57 o 
  -8   8   8       93.21       83.55      6.33 o 
  -7   8   8        7.09        3.43      2.34 o 
  -6   8   8      324.73      318.54     10.47 o 
  -5   8   8     2596.40     2564.51     50.17 o 
  -4   8   8      111.01       90.58      5.13 o 
  -3   8   8      644.88      622.87     14.86 o 
  -2   8   8      569.80      554.15     13.30 o 
  -1   8   8      378.27      392.49     10.18 o 
   0   8   8      113.90      113.32      5.00 o 
   1   8   8      124.02      118.13      4.48 o 
   2   8   8       77.81       78.63     12.05 o 
   3   8   8       36.00       38.20      3.51 o 
   4   8   8      521.73      525.01     16.20 o 
   5   8   8     1084.75     1091.01     24.01 o 
   6   8   8      419.22      438.40     12.61 o 
   7   8   8       32.02       39.70      5.81 o 
   8   8   8       81.84       93.83     19.04 o 
   9   8   8       16.37        8.23      3.74 o 
  10   8   8     1016.39     1043.46     21.13 o 
 -11   9   8       46.63       44.30      5.26 o 
 -10   9   8      394.08      448.42      9.37 o 
  -9   9   8      458.79      479.32     10.34 o 
  -8   9   8       16.73       21.31      4.52 o 
  -7   9   8      539.24      538.39     18.83 o 
  -6   9   8     1855.23     1858.99     38.42 o 
  -5   9   8      910.96      928.35     25.66 o 
  -4   9   8      231.55      246.93      8.69 o 
  -3   9   8      134.58      161.83      6.69 o 
  -2   9   8      295.97      298.44      8.97 o 
  -1   9   8     1213.89     1230.66     28.21 o 
   0   9   8     3905.39     4034.72    150.84 o 
   1   9   8        3.18       -0.81      4.72 o 
   2   9   8     1036.04      966.34     29.45 o 
   3   9   8      640.32      676.06     20.03 o 
   4   9   8      946.73      997.70     27.36 o 
   5   9   8       45.78       37.16      7.71 o 
   6   9   8     1053.00     1041.86     42.22 o 
   7   9   8      548.80      518.06     26.69 o 
   8   9   8     1717.46     1730.52     36.21 o 
   9   9   8      330.83      350.35     12.50 o 
  10   9   8     1329.27     1386.39     29.91 o 
 -10  10   8        0.24       -1.48      3.00 o 
  -9  10   8      163.47      173.60      6.28 o 
  -8  10   8        7.94        4.51      3.60 o 
  -7  10   8        0.30        0.99      3.46 o 
  -6  10   8        8.71        9.85      4.74 o 
  -5  10   8      177.49      159.45      7.44 o 
  -4  10   8      203.86      201.40     11.95 o 
  -3  10   8      164.97      166.62      7.59 o 
  -2  10   8        6.98        4.06      3.01 o 
  -1  10   8      150.47      153.57     12.42 o 
   0  10   8      141.88      112.91     10.70 o 
   1  10   8      460.47      472.33     22.89 o 
   2  10   8      131.54      115.84     10.99 o 
   3  10   8      659.10      681.29     30.14 o 
   4  10   8       38.86       25.25      7.02 o 
   5  10   8      391.93      390.31     21.63 o 
   6  10   8        5.10       12.71      7.48 o 
   7  10   8      722.12      728.46     23.13 o 
   8  10   8        0.69        1.56      5.52 o 
   9  10   8      123.35      131.51     12.88 o 
 -10  11   8       26.80       27.22      4.56 o 
  -9  11   8      977.91     1002.33     18.90 o 
  -8  11   8      296.93      325.93      9.75 o 
  -7  11   8     1740.90     1678.99     35.49 o 
  -6  11   8       95.79       79.79     15.33 o 
  -5  11   8     1614.69     1703.10     44.15 o 
  -4  11   8      385.65      386.93     21.68 o 
  -3  11   8      873.07      873.80     36.93 o 
  -2  11   8      867.27      870.17     36.70 o 
  -1  11   8      775.64      771.36     33.36 o 
   0  11   8      233.68      183.71     14.21 o 
   1  11   8      171.74      204.13     14.67 o 
   2  11   8      619.47      590.70     27.72 o 
   3  11   8     1757.95     1904.10     68.91 o 
   4  11   8      353.48      332.28     20.25 o 
   5  11   8     1229.43     1268.94     50.56 o 
   6  11   8      284.82      259.44     12.97 o 
   7  11   8     1134.60     1107.60     59.10 o 
   8  11   8      132.18      127.65      9.91 o 
   9  11   8      615.07      647.20     22.74 o 
  -9  12   8       14.73        5.72      4.43 o 
  -8  12   8       13.71       22.82      5.21 o 
  -7  12   8       64.75       72.31      5.59 o 
  -6  12   8      195.97      197.51      9.20 o 
  -5  12   8       60.96       49.41      9.55 o 
  -4  12   8        3.99        4.14      6.84 o 
  -3  12   8      997.51      984.29     41.30 o 
  -2  12   8       84.60       97.72     11.62 o 
  -1  12   8       38.75       43.77      8.51 o 
   0  12   8        0.94        6.50      6.15 o 
   1  12   8       80.82       88.00     10.93 o 
   2  12   8        3.79        1.84      5.64 o 
   3  12   8        4.46        5.52      6.38 o 
   4  12   8        2.30        3.68      6.27 o 
   5  12   8      462.57      441.07     16.75 o 
   6  12   8      307.78      273.50     17.05 o 
   7  12   8      154.31      141.64     10.64 o 
   8  12   8       67.71       72.57      8.90 o 
  -8  13   8      292.39      326.76     10.96 o 
  -7  13   8      806.51      860.25     18.91 o 
  -6  13   8      253.86      266.93      9.50 o 
  -5  13   8      818.12      829.72     17.85 o 
  -4  13   8      692.53      725.98     34.68 o 
  -3  13   8     1745.16     1754.04     66.49 o 
  -2  13   8       10.36       20.99      8.22 o 
  -1  13   8     1169.72     1069.53     44.23 o 
   0  13   8      848.35      791.95     35.66 o 
   1  13   8     1153.79     1241.33     49.75 o 
   2  13   8        2.52        4.31      6.73 o 
   3  13   8      546.75      591.45     29.33 o 
   4  13   8      230.83      231.47     12.77 o 
   5  13   8       48.59       64.29     11.33 o 
   6  13   8     1084.79     1126.10     32.68 o 
   7  13   8       93.34       88.81      9.19 o 
  -7  14   8        4.37        1.31      4.10 o 
  -6  14   8        8.40        6.96      4.19 o 
  -5  14   8       74.55       85.40      6.06 o 
  -4  14   8      134.04      148.66      8.01 o 
  -3  14   8       38.00       40.03      6.69 o 
  -2  14   8      939.59      906.35     40.49 o 
  -1  14   8       13.36        8.86      7.48 o 
   0  14   8      138.22      124.47     13.17 o 
   1  14   8       36.71       34.28      9.20 o 
   2  14   8        4.06        3.45      6.90 o 
   3  14   8        0.26        3.30      5.23 o 
   4  14   8      130.39      145.32     15.16 o 
   5  14   8      142.00      126.31     13.80 o 
   6  14   8      183.81      191.50     12.25 o 
  -6  15   8      690.63      733.37     21.91 o 
  -5  15   8       11.94        8.59      4.12 o 
  -4  15   8      880.92      846.66     18.54 o 
  -3  15   8      630.96      671.80     19.49 o 
  -2  15   8     1155.86     1218.74     27.70 o 
  -1  15   8      158.35      169.20      8.73 o 
   0  15   8      424.91      463.29     18.50 o 
   1  15   8       18.21       26.88      5.07 o 
   2  15   8      558.03      590.34     14.17 o 
   3  15   8      207.39      216.48     15.86 o 
   4  15   8      332.54      347.99     15.75 o 
   5  15   8       50.97       79.32     12.37 o 
  -5  16   8       78.17       77.12      8.67 o 
  -4  16   8        2.63        7.47      5.51 o 
  -3  16   8       14.83       11.24      5.03 o 
  -2  16   8      260.87      254.20     10.92 o 
  -1  16   8       16.73       11.95      4.95 o 
   0  16   8      253.48      257.12     12.06 o 
   1  16   8      105.78       99.75      6.24 o 
   2  16   8        0.24        5.33      3.95 o 
   3  16   8        3.59        1.72      4.17 o 
   4  16   8       24.99       27.41      7.46 o 
  -2  17   8      598.16      627.62     18.33 o 
  -1  17   8       22.36       19.35      5.34 o 
   0  17   8       33.06       26.73      5.64 o 
   1  17   8       86.03       91.46      8.77 o 
 -11   0   9      408.72      396.32     13.12 o 
  -9   0   9     4646.23     4580.54    107.16 o 
  -5   0   9    18625.25    18280.07    400.84 o 
  -3   0   9    23125.32    19782.11    609.74 o 
  -1   0   9     5941.13     6280.76    138.84 o 
   1   0   9     8014.89     7633.94    324.48 o 
   3   0   9     3431.60     3377.96     76.84 o 
   5   0   9     4000.07     3913.77    211.63 o 
   7   0   9       11.79       10.19      4.28 o 
   9   0   9       53.47       57.52      9.49 o 
  11   0   9      511.75      509.07     18.76 o 
 -12   1   9        5.68        0.81      2.78 o 
 -11   1   9        5.63        5.14      2.96 o 
 -10   1   9      114.19      103.73      6.23 o 
  -9   1   9       40.78       40.79      4.41 o 
  -8   1   9       77.76       76.83      7.08 o 
  -7   1   9       21.40       22.03      3.05 o 
  -6   1   9        2.07        2.90      2.40 o 
  -5   1   9      599.86      634.78     12.99 o 
  -4   1   9      988.15     1048.31     18.92 o 
  -3   1   9      174.64      165.56      5.97 o 
  -2   1   9      380.31      452.86     13.74 o 
  -1   1   9      450.20      392.57      9.36 o 
   0   1   9       93.32       96.02      3.66 o 
   1   1   9     2103.90     2327.82     43.96 o 
   2   1   9        6.22        7.97      1.47 o 
   3   1   9      646.93      642.02     18.99 o 
   4   1   9      286.87      262.81      7.05 o 
   5   1   9     2815.72     2829.01     46.76 o 
   6   1   9       15.84       13.20      2.87 o 
   7   1   9      386.35      396.36     10.38 o 
   8   1   9       14.21       19.54      4.15 o 
   9   1   9      100.75       93.71      6.71 o 
  10   1   9       91.40       86.02      5.56 o 
  11   1   9      263.64      300.35      9.94 o 
 -12   2   9      374.60      367.43      9.70 o 
 -11   2   9     1147.05     1183.29     21.38 o 
 -10   2   9      452.88      455.51     12.38 o 
  -9   2   9     1876.50     1815.88     33.31 o 
  -8   2   9      413.26      432.19     11.23 o 
  -7   2   9      601.45      590.14     18.16 o 
  -6   2   9     2671.11     2675.37     51.91 o 
  -5   2   9     1782.90     1629.20     28.31 o 
  -4   2   9     1047.57      933.74     17.18 o 
  -3   2   9     2899.91     2938.21     66.05 o 
  -2   2   9     1427.32     1389.01     23.39 o 
  -1   2   9     3041.62     3081.00     57.49 o 
   0   2   9    11517.30    12410.61    326.57 o 
   1   2   9    10720.91    10895.15    195.80 o 
   2   2   9     1679.98     1904.14     36.76 o 
   3   2   9      453.89      463.64      9.50 o 
   4   2   9     1528.41     1472.22     25.50 o 
   5   2   9     1378.60     1237.08     32.69 o 
   6   2   9      110.75      109.99      5.04 o 
   7   2   9     1156.66     1141.79     25.48 o 
   8   2   9      108.53       97.53      6.36 o 
   9   2   9      152.69      150.86      9.26 o 
  10   2   9      818.13      829.88     17.71 o 
  11   2   9      324.43      328.69     10.43 o 
 -12   3   9       12.47       19.18      3.23 o 
 -11   3   9      201.51      217.35      6.40 o 
 -10   3   9      103.77       97.63      7.90 o 
  -9   3   9       19.98       22.24      3.91 o 
  -8   3   9      158.31      148.29     12.55 o 
  -7   3   9     1710.24     1677.96     30.06 o 
  -6   3   9     1681.73     1600.06     28.38 o 
  -5   3   9       89.04       86.61      4.06 o 
  -4   3   9       30.49       33.87      3.44 o 
  -3   3   9      155.01      179.17      9.09 o 
  -2   3   9       11.69       10.76      1.62 o 
  -1   3   9      178.30      187.84      6.04 o 
   0   3   9      110.99      111.41      5.55 o 
   1   3   9       53.18       53.79      6.10 o 
   2   3   9      175.08      160.94      5.73 o 
   3   3   9        7.73        8.81      2.28 o 
   4   3   9        3.28        5.81      2.42 o 
   5   3   9      181.58      169.11      6.97 o 
   6   3   9       62.58       60.55      4.74 o 
   7   3   9      582.71      566.61     15.20 o 
   8   3   9      577.06      604.10     16.41 o 
   9   3   9       13.26       11.43      4.39 o 
  10   3   9      124.75      130.48      5.99 o 
  11   3   9        0.30       -3.36      3.36 o 
 -12   4   9       38.25       22.80      3.40 o 
 -11   4   9        1.43       -2.55      2.55 o 
 -10   4   9     1532.39     1521.69     29.44 o 
  -9   4   9      740.73      688.42     15.84 o 
  -8   4   9      799.76      823.12     20.26 o 
  -7   4   9      692.91      672.64     14.64 o 
  -6   4   9     3810.95     3819.51     62.48 o 
  -5   4   9       28.53       24.15      3.42 o 
  -4   4   9     7716.34     8029.38    134.38 o 
  -3   4   9      422.43      428.19     10.49 o 
  -2   4   9     3904.42     3944.62     62.88 o 
  -1   4   9      494.51      515.73     13.16 o 
   0   4   9     8949.10     9472.86    241.84 o 
   1   4   9      407.02      423.62     10.53 o 
   2   4   9     3863.95     3664.75     68.19 o 
   3   4   9      337.89      373.51      9.98 o 
   4   4   9     3680.15     3547.95     66.87 o 
   5   4   9        6.70        2.28      2.62 o 
   6   4   9      768.05      756.44     28.79 o 
   7   4   9     1226.57     1214.60     26.97 o 
   8   4   9     1102.43     1093.32     27.16 o 
   9   4   9        3.53        4.90      4.97 o 
  10   4   9      830.90      834.93     16.04 o 
  11   4   9       35.79       33.31      4.42 o 
 -12   5   9      278.61      317.73      7.59 o 
 -11   5   9      685.02      695.52     10.60 o 
 -10   5   9       97.27       98.42      5.47 o 
  -9   5   9        2.10       -3.06      3.06 o 
  -8   5   9      201.71      162.49     10.44 o 
  -7   5   9      448.96      430.73     10.98 o 
  -6   5   9      153.06      142.50      6.81 o 
  -5   5   9       36.61       31.74      4.68 o 
  -4   5   9       42.84       34.72      3.37 o 
  -3   5   9     1318.65     1440.71     25.00 o 
  -2   5   9      525.79      539.25     10.70 o 
  -1   5   9       81.07       67.04      4.22 o 
   0   5   9      315.88      386.44     10.04 o 
   1   5   9      541.58      543.65     12.89 o 
   2   5   9      107.48       95.39      4.68 o 
   3   5   9     2591.87     2700.75     51.67 o 
   4   5   9       11.46       15.78      3.05 o 
   5   5   9        1.82        0.71      2.62 o 
   6   5   9     1976.90     1919.70     39.07 o 
   7   5   9      581.47      588.03     23.64 o 
   8   5   9      117.82      136.62      7.33 o 
   9   5   9       18.48       15.34      3.82 o 
  10   5   9      173.74      168.51      6.61 o 
  11   5   9        3.08        1.47      3.47 o 
 -12   6   9      165.45      142.94      9.64 o 
 -11   6   9      684.83      734.38     11.91 o 
 -10   6   9     1316.60     1351.73     23.37 o 
  -9   6   9      772.77      731.81     16.73 o 
  -7   6   9     3332.26     3289.11     55.13 o 
  -6   6   9     1417.84     1445.74     26.32 o 
  -5   6   9     2430.78     2400.87     40.51 o 
  -4   6   9      277.80      277.76      7.43 o 
  -3   6   9     3385.17     3492.42     65.29 o 
  -2   6   9     4431.91     4371.32     80.90 o 
  -1   6   9     1043.77     1051.40     22.05 o 
   0   6   9     1981.27     2125.90     41.17 o 
   1   6   9      168.14      143.96      5.73 o 
   2   6   9     2678.11     2804.58     53.36 o 
   3   6   9       13.23       12.22      3.84 o 
   4   6   9      414.74      423.63     11.57 o 
   5   6   9      609.16      582.41     14.80 o 
   6   6   9        5.46        9.07      3.35 o 
   7   6   9        9.20        6.55      4.00 o 
   8   6   9      228.68      227.48     11.35 o 
   9   6   9      304.44      339.12     10.16 o 
  10   6   9      112.04      117.91      5.78 o 
 -11   7   9       21.51       27.47      3.63 o 
 -10   7   9       36.80       32.00      3.44 o 
  -9   7   9      266.18      246.20     10.58 o 
  -8   7   9      135.45      126.57      9.43 o 
  -7   7   9       14.38       14.99      4.73 o 
  -6   7   9        6.82        8.37      2.86 o 
  -5   7   9      335.85      329.84      8.68 o 
  -4   7   9      419.74      383.99      9.25 o 
  -3   7   9       25.18       18.51      3.17 o 
  -2   7   9     1201.88     1167.10     29.52 o 
  -1   7   9        2.99        2.12      2.15 o 
   0   7   9       23.07       15.90      6.44 o 
   1   7   9      557.40      236.57     13.00 o 
   2   7   9       38.87       29.22     23.55 o 
   3   7   9       16.90       21.36      4.72 o 
   4   7   9       28.47       29.84      3.56 o 
   5   7   9      325.81      336.65     10.98 o 
   6   7   9       24.96       31.53      4.09 o 
   7   7   9      469.76      487.00     14.09 o 
   8   7   9        5.85        0.71      3.73 o 
   9   7   9      490.11      510.76     11.53 o 
  10   7   9       12.38       13.47      3.33 o 
 -11   8   9      634.85      681.64     12.36 o 
 -10   8   9      109.87      111.66      4.88 o 
  -9   8   9     1034.80     1055.48     19.21 o 
  -8   8   9       11.09        6.99      5.06 o 
  -7   8   9     1424.64     1492.37     32.80 o 
  -6   8   9        0.81        5.18      3.11 o 
  -5   8   9     1610.88     1611.93     33.40 o 
  -4   8   9       30.47       35.13      9.26 o 
  -3   8   9     6451.22     6616.72    149.24 o 
  -2   8   9        4.61       10.91      3.54 o 
  -1   8   9     1279.88     1332.68     34.02 o 
   0   8   9      450.25      481.97     15.34 o 
   1   8   9     4012.14     4111.68     76.78 o 
   2   8   9       78.25       88.39      4.78 o 
   3   8   9     1249.76     1280.63     26.95 o 
   4   8   9      365.91      351.83     15.40 o 
   5   8   9       50.97       52.39      7.11 o 
   6   8   9       75.49       71.97      6.46 o 
   7   8   9     1181.75     1145.85     26.22 o 
   8   8   9       14.73       12.76      4.28 o 
   9   8   9      225.93      240.46      7.78 o 
  10   8   9        8.69        9.21      4.22 o 
 -11   9   9       32.99       26.86     10.70 o 
 -10   9   9      130.26      144.86      6.90 o 
  -9   9   9       86.80       78.66      4.75 o 
  -8   9   9      407.37      381.45     22.72 o 
  -7   9   9        0.59        1.05      3.51 o 
  -6   9   9       20.79       14.31      4.73 o 
  -5   9   9       65.28       59.76     10.73 o 
  -4   9   9       16.39       16.88      4.31 o 
  -3   9   9      127.87      148.13      8.34 o 
  -2   9   9      269.23      250.62     19.07 o 
  -1   9   9     1004.14      997.48     26.93 o 
   0   9   9       79.80      100.47      6.51 o 
   1   9   9        2.91        4.36      3.25 o 
   2   9   9       48.27       29.62      4.46 o 
   3   9   9      147.69      144.78      8.89 o 
   4   9   9      101.68      107.73      9.84 o 
   5   9   9       78.10       92.74      7.28 o 
   6   9   9      766.42      819.16     35.60 o 
   7   9   9      176.04      186.36     15.36 o 
   8   9   9      112.19      116.49      9.20 o 
   9   9   9       47.01       49.39      7.50 o 
 -10  10   9      644.78      727.41     13.82 o 
  -9  10   9      452.60      461.26     14.03 o 
  -8  10   9      231.40      246.17      8.01 o 
  -7  10   9        9.93       -0.92      4.43 o 
  -6  10   9     1334.68     1381.77     37.71 o 
  -5  10   9      114.71      117.35      8.17 o 
  -4  10   9     1476.63     1513.02     39.48 o 
  -3  10   9      292.22      310.84     12.40 o 
  -2  10   9      426.02      431.92     20.27 o 
  -1  10   9       42.38       48.26      8.11 o 
   0  10   9      660.27      668.46     29.56 o 
   1  10   9      683.03      818.35     34.34 o 
   2  10   9      449.81      557.80     25.83 o 
   3  10   9     1694.52     1807.18     65.17 o 
   4  10   9     1679.23     1783.77     64.48 o 
   5  10   9      568.95      566.14     27.67 o 
   6  10   9      475.05      493.96     25.94 o 
   7  10   9      181.32      198.49     18.12 o 
   8  10   9      161.32      179.94     18.72 o 
   9  10   9       23.33       30.90      9.78 o 
  -9  11   9      114.55      140.77      7.47 o 
  -8  11   9      382.68      387.98     11.44 o 
  -7  11   9       28.09       38.86      5.80 o 
  -6  11   9       61.29       38.59      8.97 o 
  -5  11   9       31.22       32.09      8.51 o 
  -4  11   9        7.32        4.49      6.50 o 
  -3  11   9      348.70      321.64     19.15 o 
  -2  11   9      136.05      137.58     12.37 o 
  -1  11   9      103.49      128.44     12.14 o 
   0  11   9      103.88      124.93     11.68 o 
   1  11   9      328.97      318.07     19.10 o 
   2  11   9      330.58      413.20     22.26 o 
   3  11   9        1.62       -1.27      5.81 o 
   4  11   9      281.70      310.82     19.56 o 
   5  11   9       23.33       19.27      8.28 o 
   6  11   9      128.57      135.04     18.66 o 
   7  11   9      107.84      121.62      9.76 o 
   8  11   9      288.16      292.82     18.23 o 
  -9  12   9       73.64       84.01      6.63 o 
  -8  12   9      440.95      476.18     16.58 o 
  -7  12   9        3.62        3.91      3.83 o 
  -6  12   9     1044.49     1109.72     22.02 o 
  -5  12   9       19.62       26.86      8.69 o 
  -4  12   9      532.38      534.62     27.49 o 
  -3  12   9      242.67      228.34     17.26 o 
  -2  12   9     1651.72     1732.53     64.48 o 
  -1  12   9       17.93       14.09      7.36 o 
   0  12   9     3770.31     3697.54    124.70 o 
   1  12   9      474.60      451.74     24.27 o 
   2  12   9      784.69      846.77     36.58 o 
   3  12   9      168.34      135.34     13.11 o 
   4  12   9     1558.76     1805.17     67.12 o 
   5  12   9      148.99      159.52     10.55 o 
   6  12   9      624.80      691.34     23.08 o 
   7  12   9      401.74      415.45     17.35 o 
   8  12   9      662.20      644.15     23.06 o 
  -8  13   9       68.65       75.86      6.66 o 
  -7  13   9       31.67       29.53      5.04 o 
  -6  13   9       57.39       49.75      6.28 o 
  -5  13   9       15.14       12.48      4.04 o 
  -4  13   9       12.89       13.33      5.29 o 
  -3  13   9      316.59      319.45     20.65 o 
  -2  13   9        2.78        0.12      6.67 o 
  -1  13   9       23.69       23.75      8.11 o 
   0  13   9        9.75        4.26      7.02 o 
   1  13   9      336.11      320.83     20.13 o 
   2  13   9      180.54      174.45     15.47 o 
   3  13   9       28.34       28.13      8.51 o 
   4  13   9      407.13      454.44     17.60 o 
   5  13   9      324.56      374.71     16.27 o 
   6  13   9      177.49      198.31     11.92 o 
   7  13   9      275.85      283.98     14.94 o 
  -7  14   9      821.82      877.12     19.76 o 
  -6  14   9      330.19      360.21     16.26 o 
  -5  14   9      144.55      151.27      7.42 o 
  -4  14   9     1099.62     1111.40     22.30 o 
  -3  14   9      542.86      519.89     15.43 o 
  -2  14   9      845.22      915.19     27.69 o 
  -1  14   9      210.22      247.50     18.81 o 
   0  14   9      335.25      296.62     19.79 o 
   1  14   9       80.26       78.28     11.73 o 
   2  14   9      342.78      348.20     14.87 o 
   3  14   9      404.48      428.66     23.18 o 
   4  14   9      177.71      167.19     10.78 o 
   5  14   9        4.97        6.33      6.24 o 
   6  14   9       13.52       21.79      6.93 o 
  -6  15   9        0.98       -4.77      4.77 o 
  -5  15   9       16.43       19.05      5.16 o 
  -4  15   9       64.22       80.64      6.08 o 
  -3  15   9      277.53      287.34      9.98 o 
  -2  15   9      430.74      457.33     18.21 o 
  -1  15   9       26.48       36.40      5.66 o 
   0  15   9       12.85        8.16      4.51 o 
   1  15   9        7.73       -1.33      3.60 o 
   2  15   9       89.08       99.18      6.14 o 
   3  15   9       53.00       70.28      8.17 o 
   4  15   9       24.16       21.67      8.89 o 
   5  15   9        1.96        5.44      7.68 o 
  -4  16   9      721.16      731.90     17.44 o 
  -3  16   9      381.96      390.30     15.18 o 
  -2  16   9       21.77       20.70      6.69 o 
  -1  16   9     1487.21     1482.47     32.57 o 
   0  16   9        4.02        1.33      4.55 o 
   1  16   9      467.77      490.41     13.04 o 
   2  16   9        5.25       -3.51      3.91 o 
   3  16   9      692.10      810.04     29.07 o 
 -12   0  10      255.74      295.98     10.24 o 
 -10   0  10      406.90      403.69     16.83 o 
  -8   0  10      636.25      651.15     30.37 o 
  -6   0  10       17.51        9.70      3.90 o 
  -4   0  10      745.56      736.66     20.02 o 
  -2   0  10     6246.02     6709.15    148.70 o 
   0   0  10      127.48      168.12     10.93 o 
   2   0  10       24.29       13.40      4.54 o 
   4   0  10     1094.14     1083.74     41.24 o 
   6   0  10      594.56      661.04     29.28 o 
   8   0  10       98.53       95.19     11.10 o 
  10   0  10      154.32      176.48     10.65 o 
 -12   1  10      155.11      153.71      5.42 o 
 -11   1  10       15.60       11.44      2.83 o 
 -10   1  10     2501.35     2485.35     44.34 o 
  -9   1  10      662.75      606.06     15.31 o 
  -8   1  10     1843.15     1821.77     38.25 o 
  -7   1  10      522.69      531.29     12.38 o 
  -6   1  10     5560.90     5464.05     87.73 o 
  -5   1  10     3245.71     3210.37     52.68 o 
  -4   1  10     5007.27     4814.52     91.04 o 
  -3   1  10       29.53       18.85      1.91 o 
  -2   1  10     2534.92     2681.31     50.65 o 
  -1   1  10      158.89      170.25      5.68 o 
   0   1  10     2945.39     2782.66     52.16 o 
   1   1  10     2688.86     2812.58     70.33 o 
   2   1  10      171.68      175.39      5.85 o 
   3   1  10      130.12      121.79      5.58 o 
   4   1  10     1210.93     1140.12     24.06 o 
   5   1  10        1.65        3.27      3.29 o 
   6   1  10      484.29      486.54     16.79 o 
   7   1  10        7.59        6.55      3.92 o 
   8   1  10      295.46      267.81     12.68 o 
   9   1  10       78.21       84.10      9.25 o 
  10   1  10       64.50       68.78      5.33 o 
  11   1  10        2.75       -3.65      3.65 o 
 -12   2  10       60.29       61.14      4.08 o 
 -11   2  10        0.25       -2.48      2.48 o 
 -10   2  10       76.50       73.55      5.60 o 
  -9   2  10      101.29       97.73      6.39 o 
  -8   2  10      349.51      351.54     10.01 o 
  -6   2  10      225.55      242.86      7.42 o 
  -5   2  10      361.53      381.08      9.14 o 
  -4   2  10      663.24      732.06     16.67 o 
  -3   2  10      280.36      312.85      8.60 o 
  -2   2  10      278.90      322.41      8.69 o 
  -1   2  10       11.66       20.06      2.50 o 
   0   2  10     3214.49     3454.31     64.24 o 
   1   2  10      140.09      159.31      7.66 o 
   2   2  10      290.09      292.65      8.15 o 
   3   2  10        4.49        3.66      2.14 o 
   4   2  10       13.01       14.34      2.97 o 
   5   2  10       24.32       31.50      3.66 o 
   6   2  10      378.83      399.91     11.67 o 
   7   2  10       83.18       87.50      7.27 o 
   8   2  10       28.64       21.92      5.41 o 
   9   2  10      809.29      818.42     22.45 o 
  10   2  10      362.61      359.54     10.71 o 
  11   2  10      514.48      515.03     13.53 o 
 -12   3  10        1.53       -2.81      2.81 o 
 -11   3  10      829.42      817.10     12.63 o 
 -10   3  10       32.03       33.52      4.61 o 
  -9   3  10     2621.74     2481.70     50.75 o 
  -8   3  10        6.25        5.78      3.20 o 
  -7   3  10       32.62       32.07      3.59 o 
  -6   3  10      104.46       93.15      4.66 o 
  -5   3  10     3385.64     3410.26     55.78 o 
  -4   3  10      103.47       77.65      3.71 o 
  -3   3  10     1831.94     1774.98     42.38 o 
  -2   3  10       37.45       43.09      3.74 o 
  -1   3  10     4216.00     4558.51    116.86 o 
   0   3  10     1218.29     1305.73     42.84 o 
   1   3  10     4722.00     4913.51     90.35 o 
   2   3  10     1090.24     1032.33     21.69 o 
   3   3  10      458.73      426.40     11.04 o 
   4   3  10      231.19      205.63      8.38 o 
   5   3  10      723.42      757.45     17.85 o 
   6   3  10      167.28      163.05      7.24 o 
   7   3  10      318.43      325.79     10.83 o 
   8   3  10      544.87      504.52     14.80 o 
   9   3  10      802.76      770.01     16.44 o 
  10   3  10      103.19      104.81      6.24 o 
  11   3  10       31.10       29.81      4.81 o 
 -12   4  10       32.31       30.48      3.58 o 
 -11   4  10        2.42        3.60      2.74 o 
 -10   4  10       64.08       62.01      5.45 o 
  -9   4  10      173.93      185.66     10.16 o 
  -8   4  10      600.13      583.82     13.82 o 
  -7   4  10      864.76      913.06     18.49 o 
  -6   4  10      211.15      208.09      8.15 o 
  -5   4  10      144.43      146.22      5.54 o 
  -4   4  10       12.53       18.90      2.98 o 
  -3   4  10     1797.37     1863.38     62.41 o 
  -2   4  10      508.10      547.65     13.14 o 
  -1   4  10      609.73      638.00     14.62 o 
   0   4  10      512.02      569.83     13.47 o 
   1   4  10      760.95      776.46     17.14 o 
   2   4  10      603.24      623.84     14.52 o 
   3   4  10      530.15      555.27     13.60 o 
   4   4  10        0.45        0.66      2.35 o 
   5   4  10     1263.31     1277.94     30.14 o 
   6   4  10       10.95       10.19      3.64 o 
   7   4  10       65.54       72.27      7.03 o 
   8   4  10      153.56      161.33      8.29 o 
   9   4  10      441.42      419.62     11.15 o 
  10   4  10       38.91       39.83      4.65 o 
  11   4  10      120.86      137.80     10.94 o 
 -12   5  10        1.32       -3.07      4.96 o 
 -11   5  10      205.71      212.27      5.69 o 
 -10   5  10      434.35      473.71     10.40 o 
  -8   5  10      345.01      352.60     10.18 o 
  -7   5  10     3813.89     3569.33     59.49 o 
  -6   5  10     2416.35     2299.43     39.50 o 
  -5   5  10     3658.76     3755.23    124.64 o 
  -4   5  10      408.55      379.01     15.76 o 
  -3   5  10     2969.73     3010.16     57.39 o 
  -2   5  10      104.48      106.69      5.06 o 
  -1   5  10      148.53      156.37      5.98 o 
   0   5  10       19.41       12.70      2.54 o 
   1   5  10     2140.21     2067.87     46.34 o 
   2   5  10     1787.07     1925.35     37.89 o 
   3   5  10     3135.98     3263.97     61.90 o 
   4   5  10     2213.50     2155.22     42.61 o 
   5   5  10     3157.28     3122.76     60.15 o 
   6   5  10      859.57      908.36     30.70 o 
   7   5  10       41.85       40.51      5.21 o 
   8   5  10       12.69       17.27      4.60 o 
   9   5  10      206.45      194.78      6.81 o 
  10   5  10        2.66        5.65      3.67 o 
 -11   6  10       99.81      128.95      5.71 o 
 -10   6  10       20.00       17.10      3.20 o 
  -9   6  10      343.97      331.71     11.94 o 
  -8   6  10      237.13      184.65     12.86 o 
  -7   6  10       11.38        9.04      3.39 o 
  -6   6  10        1.11        1.93      2.85 o 
  -5   6  10        0.96        3.44      3.47 o 
  -3   6  10     2071.42     2064.14     40.82 o 
  -2   6  10      107.23       99.87      4.99 o 
  -1   6  10      657.14      676.50     15.66 o 
   0   6  10      144.60      147.02      5.92 o 
   1   6  10      175.28      195.33      6.89 o 
   2   6  10        3.50        1.85      2.27 o 
   3   6  10      386.33      364.87     12.99 o 
   4   6  10        4.52        4.91      2.79 o 
   5   6  10       42.56       42.85      4.28 o 
   6   6  10      558.46      569.81     15.27 o 
   7   6  10      354.05      351.35     11.75 o 
   8   6  10        8.01       10.46      4.05 o 
   9   6  10      289.49      338.14      9.07 o 
  10   6  10      250.45      269.90     12.95 o 
 -11   7  10       33.98       36.68      4.14 o 
 -10   7  10     2013.40     2166.85     30.50 o 
  -9   7  10       95.24      109.14      6.33 o 
  -8   7  10     1006.31     1066.96     31.25 o 
  -7   7  10       26.53       22.50      5.26 o 
  -6   7  10     1760.55     1830.56     57.15 o 
  -5   7  10      330.99      332.45     10.46 o 
  -4   7  10     3221.16     3240.81     79.60 o 
  -3   7  10     1247.55     1237.33     72.59 o 
  -1   7  10        1.38       -1.98      2.30 o 
   0   7  10     4121.22     4317.26     92.75 o 
   1   7  10     1056.51     1064.46     27.91 o 
   2   7  10     2090.01     2154.94     42.33 o 
   3   7  10     1252.23     1242.43     26.34 o 
   4   7  10      330.30      325.56     10.22 o 
   5   7  10      278.42      273.63     10.97 o 
   6   7  10       22.27       18.75      4.15 o 
   7   7  10      350.36      347.35     11.68 o 
   8   7  10      257.92      256.62     10.49 o 
   9   7  10        0.21       -1.26      2.76 o 
  10   7  10      372.37      371.10      9.09 o 
 -11   8  10        9.57        5.79      3.59 o 
 -10   8  10       11.41       18.18      3.56 o 
  -9   8  10       33.76       34.76      4.02 o 
  -8   8  10      278.83      284.96     13.76 o 
  -7   8  10      232.67      221.15     11.53 o 
  -6   8  10       56.69       69.41      6.61 o 
  -5   8  10      282.97      318.65     12.95 o 
  -4   8  10     4667.07     4662.59    134.24 o 
  -3   8  10     2071.90     2039.56     50.29 o 
  -2   8  10      160.14      203.96     13.11 o 
  -1   8  10        0.20        2.71      2.70 o 
   0   8  10      357.71      415.45     19.84 o 
   1   8  10        8.19        2.74      2.11 o 
   2   8  10      241.94      279.03     10.83 o 
   3   8  10       33.35       33.93      4.04 o 
   4   8  10       56.44       65.56      5.99 o 
   5   8  10      130.55      112.69     20.15 o 
   6   8  10      422.78      457.17     13.51 o 
   7   8  10       20.19       24.57      7.24 o 
   8   8  10      188.14      196.27      7.95 o 
   9   8  10      229.45      261.45      8.26 o 
 -10   9  10      273.86      288.46      8.25 o 
  -9   9  10       32.09       37.14      4.37 o 
  -8   9  10     1643.82     1697.59     27.51 o 
  -7   9  10      241.20      253.40     12.54 o 
  -6   9  10     1816.35     1809.16     47.01 o 
  -5   9  10     1284.09     1277.08     34.63 o 
  -4   9  10       84.85       80.68      7.97 o 
  -3   9  10      940.72     1011.09     28.12 o 
  -2   9  10     1324.80     1416.23     66.43 o 
  -1   9  10      419.16      439.09     14.98 o 
   0   9  10      705.14      764.66     22.24 o 
   1   9  10       19.99       11.59      3.90 o 
   2   9  10      771.33      835.44     23.91 o 
   3   9  10      208.97      197.75     22.78 o 
   4   9  10     1991.77     2098.45     73.62 o 
   5   9  10     1348.53     1388.48    110.49 o 
   6   9  10      389.47      454.38     24.10 o 
   7   9  10        4.05        3.66      5.21 o 
   8   9  10        2.55        4.34     11.07 o 
   9   9  10      197.43      213.68     12.51 o 
 -10  10  10        0.18        2.11      3.37 o 
  -9  10  10        9.03       13.20      3.51 o 
  -8  10  10        1.34        3.33      3.38 o 
  -7  10  10        0.38        2.18      3.72 o 
  -6  10  10       29.19       36.05      6.02 o 
  -5  10  10      178.91      174.92     10.90 o 
  -4  10  10        4.31        5.54      4.17 o 
  -3  10  10      187.60      208.87     10.42 o 
  -2  10  10      517.63      536.71     17.74 o 
  -1  10  10        2.01       -2.23      3.29 o 
   0  10  10       44.06       42.51      8.05 o 
   1  10  10      619.93      612.90     28.01 o 
   2  10  10       30.98       19.21      6.84 o 
   3  10  10      160.44      192.62     14.84 o 
   5  10  10     1277.93     1349.23     52.23 o 
   6  10  10       88.28      108.69      8.76 o 
   7  10  10      426.60      458.19     17.46 o 
   8  10  10       24.28       35.46      6.99 o 
  -9  11  10      250.84      252.36      9.81 o 
  -8  11  10       60.22       63.08      5.68 o 
  -7  11  10      367.04      410.45     11.66 o 
  -6  11  10       54.31       47.62      4.79 o 
  -5  11  10      210.65      206.60     15.99 o 
  -4  11  10      625.78      637.98     30.31 o 
  -3  11  10     1319.22     1379.49     53.26 o 
  -2  11  10      333.69      308.41     19.15 o 
  -1  11  10     1978.81     1875.92     68.04 o 
   0  11  10       53.21       64.07      9.20 o 
   1  11  10     1671.57     1531.39     57.29 o 
   2  11  10       21.98       24.96      7.19 o 
   3  11  10     1771.98     1953.10     70.63 o 
   4  11  10        6.60        7.76      7.36 o 
   5  11  10     1184.38     1216.22     33.32 o 
   6  11  10      286.44      293.38     13.94 o 
   7  11  10      610.91      617.13     45.67 o 
   8  11  10      185.09      198.38     30.40 o 
  -8  12  10       19.02       13.15      4.62 o 
  -7  12  10      156.04      195.31      8.35 o 
  -6  12  10       84.42       78.92      5.73 o 
  -5  12  10       29.18       37.47      4.86 o 
  -4  12  10     1363.85     1388.17     55.04 o 
  -3  12  10       30.82       24.67      8.22 o 
  -2  12  10       64.86       59.93      9.66 o 
  -1  12  10       40.17       42.10      8.51 o 
   0  12  10      843.90      823.18     35.83 o 
   1  12  10      106.82      110.32     11.85 o 
   2  12  10      437.49      405.38     23.01 o 
   3  12  10      792.34      814.61     36.41 o 
   4  12  10        6.48       11.35      5.44 o 
   5  12  10        3.16        7.76     10.04 o 
   6  12  10      116.76      105.97     10.04 o 
   7  12  10      602.81      636.05     22.34 o 
  -8  13  10       12.09       13.00      9.38 o 
  -7  13  10     1358.50     1414.60     27.42 o 
  -6  13  10       16.45       14.02      4.40 o 
  -5  13  10      905.00      889.89     19.19 o 
  -4  13  10      240.41      220.68      8.55 o 
  -3  13  10      169.24      167.52      8.86 o 
  -2  13  10      418.45      421.89     24.33 o 
  -1  13  10     1197.83     1162.76     47.68 o 
   0  13  10       57.58       58.78      9.95 o 
   1  13  10      267.91      243.18     18.00 o 
   2  13  10      109.20      117.56     13.23 o 
   3  13  10      195.03      195.49     16.85 o 
   4  13  10      114.87       95.64      8.73 o 
   5  13  10       38.63       36.85      6.91 o 
   6  13  10        5.91        3.42      8.48 o 
  -6  14  10       33.94       39.78      5.49 o 
  -5  14  10       32.33       39.51      5.21 o 
  -4  14  10       72.58       71.31      5.85 o 
  -3  14  10      605.97      638.68     15.27 o 
  -2  14  10       17.78       18.97      5.04 o 
  -1  14  10      132.77      108.38      9.04 o 
   0  14  10      130.49      129.30     13.69 o 
   1  14  10      163.45      163.45     10.44 o 
   2  14  10      157.70      145.88     10.17 o 
   3  14  10      240.80      254.87     23.15 o 
   4  14  10       33.24       41.92      7.12 o 
   5  14  10       21.73       19.23      7.13 o 
  -5  15  10      118.01      130.92      7.61 o 
  -4  15  10      568.40      576.64     14.89 o 
  -3  15  10       15.50       21.37      4.66 o 
  -2  15  10       22.67       22.65      4.55 o 
  -1  15  10        0.31       -2.71      5.18 o 
   0  15  10      577.62      570.92     14.12 o 
   1  15  10      188.90      183.25     11.12 o 
   2  15  10      291.35      280.91     11.31 o 
   3  15  10        5.14        8.56      6.07 o 
   4  15  10     1417.33     1452.19     93.18 o 
  -3  16  10       21.10       18.27      5.00 o 
  -2  16  10      229.49      208.88     11.83 o 
  -1  16  10       23.12       34.76     10.53 o 
   0  16  10      555.77      571.64     16.99 o 
   1  16  10       66.34       77.79      8.14 o 
   2  16  10      606.14      615.35     15.25 o 
 -11   0  11      569.44      530.72     13.57 o 
  -9   0  11      694.12      691.24     33.24 o 
  -7   0  11       27.29       31.53      5.38 o 
  -5   0  11     2855.71     2849.96     66.80 o 
  -3   0  11     2378.03     2565.43     86.45 o 
  -1   0  11       51.14       48.20      6.61 o 
   1   0  11      457.19      436.44     20.36 o 
   3   0  11     1137.82     1091.04     41.47 o 
   5   0  11       91.52      100.88     10.07 o 
   7   0  11      530.72      530.31     26.46 o 
   9   0  11      122.34      117.70      8.68 o 
 -12   1  11      240.13      261.27      6.99 o 
 -11   1  11        9.81       14.92      2.98 o 
 -10   1  11        3.65       -1.79      2.90 o 
  -9   1  11      665.68      687.68     18.66 o 
  -8   1  11       43.75       40.65      4.85 o 
  -7   1  11      460.56      429.93     10.79 o 
  -6   1  11       39.64       31.89      3.74 o 
  -5   1  11      159.38      188.80      8.37 o 
  -4   1  11      826.02      820.69     25.14 o 
  -3   1  11       39.57       33.24      9.06 o 
  -2   1  11     2279.91     2285.56    122.83 o 
  -1   1  11       19.15       19.50      3.58 o 
   0   1  11     1291.86     1404.68     35.79 o 
   1   1  11     1350.17     1366.74     76.93 o 
   2   1  11      774.17      785.66     22.39 o 
   3   1  11      321.46      362.28     16.68 o 
   4   1  11      116.89      130.53     10.07 o 
   5   1  11      887.57      860.58     25.11 o 
   6   1  11      221.97      208.14     10.57 o 
   7   1  11      354.45      374.59     39.74 o 
   8   1  11        1.08       -2.02      4.18 o 
   9   1  11        4.67        3.75      3.35 o 
  10   1  11      374.03      376.74     14.94 o 
 -12   2  11      340.74      364.98      8.19 o 
 -11   2  11      254.88      244.21      7.16 o 
 -10   2  11     1267.29     1343.53     23.30 o 
  -9   2  11     1278.20     1294.12     25.44 o 
  -7   2  11     1743.39     1766.56     31.66 o 
  -6   2  11     2927.29     2828.50     55.23 o 
  -5   2  11       36.36       31.31      3.63 o 
  -4   2  11      536.20      515.66     13.08 o 
  -3   2  11      414.86      400.40     10.43 o 
  -2   2  11     1042.28     1097.90     22.89 o 
  -1   2  11      435.02      376.54     12.99 o 
   0   2  11     3951.40     4187.63     96.35 o 
   1   2  11      446.17      451.62     14.97 o 
   2   2  11      464.59      530.31     16.71 o 
   3   2  11      156.85      146.24      9.32 o 
   4   2  11      871.52      820.24     23.75 o 
   5   2  11        1.56       -2.59      3.01 o 
   6   2  11       15.12       16.22      4.66 o 
   7   2  11       26.93       24.64      6.13 o 
   8   2  11        1.45        3.69      4.53 o 
   9   2  11        6.55        3.07      4.46 o 
  10   2  11       36.17       33.84      4.76 o 
 -12   3  11        6.57       11.85      3.63 o 
 -11   3  11       61.54       60.66      4.07 o 
 -10   3  11        3.33        5.72      2.97 o 
  -9   3  11       28.93       23.17      4.81 o 
  -8   3  11      200.42      190.56      8.65 o 
  -7   3  11     2162.04     2204.82     44.80 o 
  -6   3  11     1397.47     1282.06     27.83 o 
  -5   3  11        2.96        5.62      2.72 o 
  -4   3  11     1062.02     1073.33     23.27 o 
  -3   3  11      320.09      319.79      9.19 o 
  -2   3  11      459.83      488.40     12.16 o 
  -1   3  11      155.01      171.16      9.34 o 
   0   3  11     1888.85     1978.56     38.59 o 
   1   3  11     1843.52     1991.60     48.62 o 
   2   3  11     1692.39     1634.86     41.12 o 
   3   3  11      510.84      522.96     16.87 o 
   4   3  11     1170.02     1124.06     30.56 o 
   5   3  11       11.68        8.23      3.82 o 
   6   3  11     1113.97     1172.04     32.58 o 
   7   3  11       73.16       70.19      6.97 o 
   8   3  11       36.12       22.24      5.56 o 
   9   3  11      234.17      237.84      8.69 o 
  10   3  11     1067.23     1120.22     25.59 o 
 -12   4  11      475.94      546.70     31.06 o 
 -11   4  11       48.04       56.18      4.51 o 
 -10   4  11     1074.29     1144.02     18.50 o 
  -9   4  11      161.58      149.46      8.15 o 
  -8   4  11       10.88        7.75      3.83 o 
  -7   4  11      320.51      266.59     17.31 o 
  -6   4  11     1093.39     1078.99     24.24 o 
  -5   4  11      208.93      221.36      8.17 o 
  -4   4  11     3482.72     3570.30     79.02 o 
  -3   4  11      494.58      510.83     15.21 o 
  -2   4  11      358.63      395.40     10.60 o 
  -1   4  11      491.84      518.98     12.78 o 
   0   4  11     3331.75     3623.76     68.00 o 
   1   4  11     2371.88     2609.53     50.02 o 
   2   4  11      315.04      275.52     10.97 o 
   3   4  11       10.15       10.73      2.69 o 
   4   4  11     1183.28     1147.55     31.15 o 
   5   4  11      111.17      121.90     14.44 o 
   6   4  11     1343.59     1335.04     45.18 o 
   7   4  11     1412.37     1415.54     38.74 o 
   8   4  11      102.25      106.80      8.68 o 
   9   4  11      195.67      198.22      9.12 o 
  10   4  11      199.92      219.54      8.73 o 
 -11   5  11       35.67       34.80      3.45 o 
 -10   5  11       52.84       52.23      3.87 o 
  -9   5  11       21.17       12.33      4.39 o 
  -8   5  11        2.69        4.21      3.80 o 
  -7   5  11      327.69      329.26     11.13 o 
  -6   5  11       71.40       63.51      6.30 o 
  -5   5  11       69.56       60.78      5.91 o 
  -4   5  11       16.47        5.58      3.94 o 
  -3   5  11     1815.43     1926.07     65.28 o 
  -2   5  11      123.45      131.32      6.54 o 
  -1   5  11     1183.71     1225.66     25.61 o 
   0   5  11     2400.42     2593.24     58.54 o 
   1   5  11     1373.36     1581.12     41.72 o 
   2   5  11        4.00        3.02      2.45 o 
   3   5  11       91.77       89.21      4.97 o 
   4   5  11      836.78      808.09     19.31 o 
   5   5  11       60.23       62.83      4.90 o 
   6   5  11      596.50      579.21     30.02 o 
   7   5  11      173.39      156.68      9.63 o 
   8   5  11      119.52      126.25      9.34 o 
   9   5  11       41.84       37.99      4.58 o 
  10   5  11      375.15      411.40     11.81 o 
 -11   6  11       70.09       65.80      7.25 o 
 -10   6  11       67.24       60.97      4.09 o 
  -9   6  11      787.53      859.90     19.87 o 
  -8   6  11      254.63      261.14     12.42 o 
  -7   6  11      525.57      558.56     19.19 o 
  -6   6  11      114.81      120.24      6.41 o 
  -5   6  11     1147.87     1148.48     31.33 o 
  -4   6  11     5776.68     5653.20    104.95 o 
  -3   6  11      150.18      137.74      6.38 o 
  -2   6  11     2485.60     2502.42     48.52 o 
  -1   6  11     2289.37     2373.63     46.16 o 
   0   6  11      949.76      943.58     20.75 o 
   1   6  11      134.40      145.07      6.18 o 
   2   6  11      101.33      121.47      5.80 o 
   3   6  11     1632.90     1666.69     34.08 o 
   4   6  11       19.08       28.72      3.78 o 
   5   6  11      135.59      145.86      6.95 o 
   6   6  11      685.81      693.64     17.76 o 
   7   6  11       32.45       30.99      5.96 o 
   8   6  11       41.73       37.49      6.22 o 
   9   6  11      178.00      177.13      6.70 o 
  10   6  11       56.17       67.26      5.55 o 
 -11   7  11       71.43       80.20      5.06 o 
 -10   7  11        2.30        1.24      3.36 o 
  -9   7  11      346.92      376.03      8.82 o 
  -8   7  11        4.95        4.92      5.03 o 
  -7   7  11      662.74      684.72     50.59 o 
  -6   7  11       52.74       50.50      9.29 o 
  -5   7  11      845.32      836.09     19.91 o 
  -4   7  11       52.12       46.85      5.38 o 
  -3   7  11     4450.14     4615.80    123.91 o 
  -2   7  11      118.99      120.87      5.88 o 
  -1   7  11      196.91      201.25      8.30 o 
   0   7  11       61.30       68.93      6.79 o 
   1   7  11     1238.45     1320.30     27.68 o 
   2   7  11        7.66        6.79      2.80 o 
   3   7  11     2584.51     2695.56     52.45 o 
   4   7  11     1360.15     1361.67     29.14 o 
   5   7  11       92.67      109.29      6.32 o 
   6   7  11      101.23       93.39      6.22 o 
   7   7  11       83.80       95.38      6.48 o 
   8   7  11       92.60       83.79      4.88 o 
   9   7  11      259.30      294.12      8.55 o 
 -10   8  11        9.39       10.27      3.91 o 
  -9   8  11     1220.51     1288.88     20.20 o 
  -8   8  11        2.95        1.46      3.03 o 
  -7   8  11     1341.15     1309.33     40.43 o 
  -6   8  11        0.52        6.67      6.33 o 
  -5   8  11      818.25      870.01     25.56 o 
  -4   8  11        0.71        1.04      3.77 o 
  -3   8  11      442.07      429.88     21.97 o 
  -2   8  11       41.46       17.77      4.72 o 
  -1   8  11     1869.02     1889.27     46.85 o 
   0   8  11      343.44      406.59     20.02 o 
   1   8  11     2038.13     2203.48     75.46 o 
   2   8  11        2.89        1.79      2.61 o 
   3   8  11     1300.79     1213.21     45.21 o 
   4   8  11      323.99      326.40     10.67 o 
   5   8  11      110.57      126.05      6.86 o 
   6   8  11       59.26       64.24      5.54 o 
   7   8  11       14.26       12.85      3.77 o 
   8   8  11       70.88       82.00      4.59 o 
   9   8  11        5.02        6.91      3.59 o 
 -10   9  11      231.08      238.59      7.78 o 
  -9   9  11       12.55       16.44      3.63 o 
  -8   9  11      381.08      401.66     10.36 o 
  -7   9  11       22.84       20.16      5.85 o 
  -6   9  11        3.34        9.12      4.75 o 
  -5   9  11      118.20      116.78      8.30 o 
  -4   9  11       17.91       19.52      5.90 o 
  -3   9  11      587.00      616.31     19.72 o 
  -2   9  11      207.45      208.70     10.27 o 
  -1   9  11     1612.42     1654.21     41.97 o 
   0   9  11       99.65       78.23     29.62 o 
   1   9  11     1340.72     1370.63     50.67 o 
   3   9  11      567.73      550.23     18.06 o 
   4   9  11      433.92      413.85     15.45 o 
   5   9  11       28.81       37.98      5.55 o 
   6   9  11      693.58      679.34     21.73 o 
   7   9  11      711.35      732.50     38.57 o 
   8   9  11      329.08      337.81     33.13 o 
  -9  10  11       41.03       36.36      4.65 o 
  -8  10  11      177.62      180.82      6.36 o 
  -7  10  11      146.84      145.57      6.31 o 
  -6  10  11      438.29      463.99     25.11 o 
  -5  10  11      581.35      563.22     20.10 o 
  -4  10  11     1286.99     1307.13     35.74 o 
  -3  10  11      868.33      819.51     24.62 o 
  -2  10  11     1617.25     1652.02     81.82 o 
  -1  10  11      655.06      668.08     20.65 o 
   0  10  11      910.90      927.46     26.37 o 
   1  10  11      555.59      655.12     29.33 o 
   2  10  11      124.76      106.69     11.16 o 
   3  10  11      259.20      243.76     16.22 o 
   5  10  11       47.46       48.15     12.14 o 
   6  10  11        5.53       16.56      5.94 o 
   7  10  11      143.01      135.56     22.29 o 
   8  10  11       17.66       18.87      6.72 o 
  -9  11  11       18.25       11.38      4.73 o 
  -8  11  11       25.66       20.50      4.70 o 
  -7  11  11      540.53      556.28     14.14 o 
  -6  11  11       12.70       10.91      3.83 o 
  -5  11  11      149.03      146.38     14.09 o 
  -4  11  11      420.67      407.62     23.24 o 
  -3  11  11        0.91        3.34      6.33 o 
  -2  11  11      212.82      207.06     15.82 o 
  -1  11  11       23.84        8.63      6.67 o 
   0  11  11      209.52      275.05     17.83 o 
   1  11  11        0.75        0.81      5.87 o 
   2  11  11     2108.50     2136.24     76.21 o 
   3  11  11      246.39      273.03     18.64 o 
   4  11  11     1089.38     1132.62     42.97 o 
   5  11  11      146.45      138.93      9.65 o 
   6  11  11      409.88      406.39     37.62 o 
   7  11  11      354.77      377.85     20.82 o 
  -8  12  11      242.53      231.65      9.42 o 
  -7  12  11      129.42      135.77      7.33 o 
  -6  12  11      570.46      598.94     15.98 o 
  -5  12  11       19.75       22.41      4.34 o 
  -4  12  11       46.72       48.65      5.76 o 
  -3  12  11       60.79       56.02     10.24 o 
  -2  12  11      362.06      379.09     22.03 o 
  -1  12  11       43.38       32.50      8.22 o 
   0  12  11     1343.98     1311.10     51.42 o 
   1  12  11      199.82      195.79     15.76 o 
   2  12  11      494.41      526.17     27.03 o 
   3  12  11       41.72       51.41      7.33 o 
   4  12  11      780.76      743.79     32.93 o 
   5  12  11      156.51      163.61     10.99 o 
   6  12  11       68.82       74.04     21.68 o 
   7  12  11       24.79       20.13      9.15 o 
  -7  13  11        9.60       22.01      5.23 o 
  -6  13  11       14.71       16.10      5.56 o 
  -5  13  11      313.17      302.16     10.33 o 
  -4  13  11        4.44       12.50      4.24 o 
  -3  13  11      862.62      886.04     21.96 o 
  -2  13  11      188.40      189.97     13.96 o 
  -1  13  11      271.61      274.82     19.38 o 
   0  13  11      166.37      166.97     15.24 o 
   1  13  11      730.85      690.26     33.01 o 
   2  13  11       25.89       44.41     13.92 o 
   3  13  11      586.86      578.84     34.71 o 
   4  13  11       34.98       43.24      7.10 o 
   5  13  11      241.01      258.52     13.82 o 
   6  13  11       13.11       12.89      6.23 o 
  -6  14  11      419.99      413.39     12.62 o 
  -5  14  11      649.85      674.89     16.52 o 
  -4  14  11       26.74       24.39      6.39 o 
  -3  14  11     2233.78     2272.16     42.10 o 
  -2  14  11      111.54      110.97      7.61 o 
  -1  14  11      396.52      415.87     13.72 o 
   0  14  11        0.89       -3.58      3.58 o 
   1  14  11      166.65      179.50     10.82 o 
   2  14  11       62.71       61.37     11.39 o 
   3  14  11       80.01       95.86      9.17 o 
   4  14  11       70.74       76.97      8.75 o 
   5  14  11       68.27       83.00     13.40 o 
  -4  15  11        2.65       -2.31      4.21 o 
  -3  15  11      290.02      300.44     10.56 o 
  -2  15  11        2.53        0.40      3.97 o 
  -1  15  11      302.59      303.28     12.08 o 
   0  15  11        5.45        3.10      3.89 o 
   1  15  11      332.14      319.04     15.07 o 
   2  15  11       12.29       13.79      6.24 o 
   3  15  11      535.01      547.15     20.56 o 
  -1  16  11      136.05      145.86     19.44 o 
   0  16  11      552.42      569.59     20.85 o 
 -10   0  12      556.25      553.96     15.70 o 
  -8   0  12      701.21      706.08     33.19 o 
  -6   0  12       11.60       19.90      6.96 o 
  -4   0  12     6769.61     6493.96    209.13 o 
  -2   0  12      287.80      330.32     17.54 o 
   0   0  12     1075.04     1171.05     44.12 o 
   2   0  12      297.70      339.75     18.06 o 
   4   0  12       75.30       88.69      9.61 o 
   6   0  12     3199.98     3233.84    110.55 o 
   8   0  12      322.30      333.16     13.86 o 
  10   0  12     1942.65     1938.36     66.83 o 
 -12   1  12      683.78      756.41     38.82 o 
 -11   1  12      393.82      395.28     11.96 o 
 -10   1  12     1700.19     1773.09     28.41 o 
  -9   1  12       33.16       30.86      6.66 o 
  -8   1  12      646.10      700.12     23.36 o 
  -7   1  12      114.92      120.37      8.58 o 
  -6   1  12      484.03      527.79     18.42 o 
  -5   1  12      387.92      372.57     27.98 o 
  -4   1  12      693.96      669.86     21.05 o 
  -3   1  12        6.31        5.84      3.26 o 
  -2   1  12      228.04      235.96     10.17 o 
  -1   1  12       53.66       62.04      5.39 o 
   0   1  12       93.42      105.91     13.17 o 
   1   1  12       22.62       16.15      3.80 o 
   2   1  12      434.03      430.29     14.87 o 
   3   1  12       23.63       27.32      4.33 o 
   4   1  12      143.89      144.39     10.01 o 
   5   1  12      219.32      215.96     10.80 o 
   6   1  12       19.66       28.38      5.33 o 
   7   1  12      132.05      132.78      9.37 o 
   8   1  12      222.99      216.60      7.94 o 
   9   1  12       69.40       70.97      5.55 o 
  10   1  12        6.19        8.14      3.98 o 
 -11   2  12      133.60      156.71      7.00 o 
 -10   2  12       10.34        7.61      2.89 o 
  -9   2  12      135.77      144.43     10.23 o 
  -8   2  12      872.08      862.82     27.15 o 
  -7   2  12       58.98       55.69      5.15 o 
  -6   2  12      706.97      630.92     41.44 o 
  -5   2  12      277.84      239.48     11.22 o 
  -4   2  12      571.90      590.19     19.15 o 
  -3   2  12        3.81        2.36      3.17 o 
  -2   2  12        7.28       14.26      3.68 o 
  -1   2  12        8.96        8.70      3.39 o 
   0   2  12     1583.56     1635.92     41.38 o 
   1   2  12     1167.32     1166.81     31.13 o 
   2   2  12     1570.29     1534.82     57.63 o 
   3   2  12      466.37      482.72     16.35 o 
   4   2  12      163.91      142.13     18.03 o 
   5   2  12     1211.55     1204.00     33.23 o 
   6   2  12      343.83      348.59     14.49 o 
   7   2  12     1175.37     1169.34     33.61 o 
   8   2  12      288.69      306.62     11.14 o 
   9   2  12      346.56      355.98     10.78 o 
  10   2  12      244.69      256.60      9.62 o 
 -11   3  12      615.17      634.70     12.70 o 
 -10   3  12       83.88       89.58      4.48 o 
  -9   3  12     1446.71     1490.59     33.55 o 
  -8   3  12       39.61       42.43      5.08 o 
  -7   3  12      204.28      253.47      9.61 o 
  -6   3  12      460.83      467.25     14.26 o 
  -5   3  12      749.40      794.63     18.85 o 
  -4   3  12      397.58      406.47     14.88 o 
  -3   3  12      128.62      141.83      7.82 o 
  -2   3  12       47.04       48.81      5.08 o 
  -1   3  12      159.13      131.30      7.48 o 
   0   3  12        0.36        1.75      2.99 o 
   1   3  12     5969.51     6163.98    139.83 o 
   2   3  12       63.98       73.33     17.43 o 
   3   3  12     1225.26     1230.63     43.05 o 
   4   3  12       11.71       12.94      6.13 o 
   5   3  12      481.69      466.34     16.71 o 
   6   3  12      702.61      679.39     22.16 o 
   7   3  12      403.23      393.23     15.96 o 
   8   3  12       15.00       15.65      3.85 o 
   9   3  12       12.77       17.00      4.15 o 
  10   3  12      173.04      173.51      8.09 o 
 -11   4  12       12.08       10.57      3.43 o 
 -10   4  12        0.96        4.24      2.59 o 
  -9   4  12       99.00      103.92      6.16 o 
  -8   4  12     1023.68     1045.23     51.48 o 
  -7   4  12      106.35       94.52      6.23 o 
  -6   4  12       34.09       30.29      4.12 o 
  -5   4  12       99.39       95.50      5.48 o 
  -4   4  12      256.19      275.27      9.09 o 
  -3   4  12     2123.16     2090.92     41.25 o 
  -2   4  12        2.37        3.65      3.22 o 
  -1   4  12     1445.94     1487.23     38.14 o 
   0   4  12        1.02        2.33      3.13 o 
   1   4  12     1453.01     1525.73     39.02 o 
   2   4  12     1224.26     1257.42     33.39 o 
   3   4  12     2549.44     2602.44     62.94 o 
   4   4  12        3.19        0.90      3.46 o 
   5   4  12     1500.75     1481.68     39.43 o 
   6   4  12        3.08       -0.38      4.13 o 
   7   4  12     2467.42     2524.08     63.53 o 
   8   4  12       14.32       14.73      4.93 o 
   9   4  12     1053.49     1092.39     21.88 o 
  10   4  12       83.94       87.31      9.11 o 
 -11   5  12      538.70      550.06     11.90 o 
 -10   5  12      167.41      182.17      5.97 o 
  -9   5  12     1670.98     1644.60     24.42 o 
  -8   5  12      100.22      104.63      6.83 o 
  -7   5  12      238.48      253.80     12.55 o 
  -6   5  12      493.41      450.25     13.17 o 
  -5   5  12      215.98      193.04     13.27 o 
  -4   5  12      227.96      243.24      8.69 o 
  -3   5  12      658.64      665.87     26.63 o 
  -2   5  12      582.38      601.50     14.86 o 
  -1   5  12     2259.46     2211.16     53.86 o 
   0   5  12        0.77        3.35      3.25 o 
   1   5  12       94.93      113.65      9.55 o 
   2   5  12      220.72      244.91     10.72 o 
   3   5  12       51.29       39.49      5.90 o 
   4   5  12      615.68      588.65     19.44 o 
   5   5  12      115.92      115.24      8.17 o 
   6   5  12        3.97        4.50      4.33 o 
   7   5  12       17.54       23.05      5.71 o 
   8   5  12      448.02      427.57     11.62 o 
   9   5  12       51.64       46.36      5.01 o 
 -11   6  12      118.05      138.23      7.20 o 
 -10   6  12      159.82      142.96      6.92 o 
  -9   6  12      234.36      232.43      6.46 o 
  -8   6  12      629.12      653.33     20.43 o 
  -7   6  12      485.43      478.39     17.71 o 
  -6   6  12      246.01      218.79     15.39 o 
  -5   6  12       42.97       39.01      4.29 o 
  -4   6  12     1922.62     1955.54     39.73 o 
  -3   6  12      129.70      146.45      8.19 o 
  -2   6  12      900.87      939.68     21.02 o 
  -1   6  12      307.06      298.38      9.29 o 
   0   6  12      894.99      901.69     20.31 o 
   1   6  12       32.75       42.41      5.11 o 
   2   6  12      274.19      293.66     12.04 o 
   3   6  12      662.33      646.53     20.25 o 
   4   6  12      756.15      710.49     22.12 o 
   5   6  12     1003.88     1007.52     29.08 o 
   6   6  12      733.49      727.93     23.38 o 
   7   6  12      111.12      107.42      9.61 o 
   8   6  12      302.46      320.23      8.91 o 
   9   6  12      118.96      140.94      8.83 o 
 -10   7  12      127.00      131.31      5.88 o 
  -9   7  12       43.58       45.97      4.41 o 
  -8   7  12      673.56      668.73     15.77 o 
  -7   7  12        0.97        6.04      5.46 o 
  -6   7  12     1984.99     1952.84     49.99 o 
  -5   7  12       23.76       21.91      5.92 o 
  -4   7  12       33.56       36.92      4.21 o 
  -3   7  12      190.46      193.43      7.91 o 
  -2   7  12      101.73      102.35      5.47 o 
  -1   7  12        0.96        0.49      2.47 o 
   0   7  12      681.47      703.74     16.90 o 
   1   7  12       22.14       25.21      3.46 o 
   2   7  12      433.47      453.90     12.56 o 
   3   7  12      241.02      276.59     11.93 o 
   4   7  12      778.71      778.88     23.67 o 
   5   7  12      376.99      437.72     18.00 o 
   6   7  12      189.37      195.01     11.26 o 
   7   7  12      206.72      215.15      9.55 o 
   8   7  12       74.02       76.72      6.72 o 
   9   7  12        8.21        6.46      3.58 o 
 -10   8  12        9.37        2.65      3.39 o 
  -9   8  12       66.13       62.12      4.55 o 
  -8   8  12       51.63       60.96      4.52 o 
  -7   8  12       24.61       16.25      5.36 o 
  -6   8  12      322.02      314.13     13.79 o 
  -5   8  12       60.78       58.67      9.98 o 
  -4   8  12      401.04      405.84     21.86 o 
  -3   8  12      648.30      644.64     47.54 o 
  -2   8  12      786.22      781.29     23.02 o 
  -1   8  12       14.92        7.80      3.76 o 
   0   8  12     1824.32     1901.28     65.83 o 
   1   8  12      339.45      368.48     23.15 o 
   2   8  12     1992.17     2072.11     41.73 o 
   3   8  12      693.68      703.11     17.48 o 
   4   8  12     1594.57     1545.99     82.74 o 
   5   8  12       25.19       27.62      5.32 o 
   6   8  12      917.87      919.16     22.21 o 
   7   8  12       29.15       36.84      5.31 o 
   8   8  12      819.74      873.49     16.45 o 
 -10   9  12       89.96       93.75     14.67 o 
  -9   9  12      269.91      288.74      8.19 o 
  -8   9  12      865.74      880.16     15.30 o 
  -7   9  12       26.96       32.56      4.00 o 
  -6   9  12      249.67      262.87     12.91 o 
  -5   9  12      713.85      688.32     22.19 o 
  -4   9  12      748.78      722.28     22.73 o 
  -3   9  12      199.22      189.17     14.72 o 
   0   9  12      251.44      272.92     16.39 o 
   1   9  12      540.90      621.64     27.61 o 
   2   9  12       14.94       11.25      8.31 o 
   3   9  12        0.44        0.76      2.74 o 
   5   9  12      335.43      332.39     19.67 o 
   6   9  12       70.51       58.09     10.35 o 
   7   9  12       11.11        9.55      8.05 o 
   8   9  12        2.97       -7.65      7.65 o 
  -9  10  12       25.94       17.55      3.80 o 
  -8  10  12        6.62        3.53      3.26 o 
  -7  10  12      310.10      308.97      9.17 o 
  -6  10  12       42.05       48.89      4.77 o 
  -5  10  12      294.10      302.14     15.76 o 
  -4  10  12       50.40       41.91      6.20 o 
  -3  10  12     1012.28     1002.56     29.02 o 
  -2  10  12      150.34      148.19      9.29 o 
  -1  10  12     2773.29     2735.73     66.17 o 
   0  10  12      481.56      507.13     24.73 o 
   1  10  12        6.71       -0.52      3.34 o 
   3  10  12      821.05      600.94     28.01 o 
   4  10  12     1053.75     1050.62     29.39 o 
   5  10  12      455.47      496.40     17.83 o 
   6  10  12       97.50       94.79     12.25 o 
   7  10  12      153.60      157.14     15.13 o 
  -8  11  12        6.43       11.08      4.64 o 
  -7  11  12      131.08      133.24      7.20 o 
  -6  11  12        0.13       -1.79      3.61 o 
  -5  11  12      821.24      775.82     17.01 o 
  -4  11  12        1.39        8.34      6.61 o 
  -3  11  12       13.26       17.03      7.19 o 
  -2  11  12        7.78        2.19      6.44 o 
  -1  11  12      166.22      170.02     14.55 o 
   0  11  12      113.58      121.19     12.42 o 
   1  11  12      330.00      353.96     20.71 o 
   2  11  12      161.77      173.70     14.95 o 
   3  11  12       42.84       47.94     12.39 o 
   4  11  12      186.49      182.16     15.30 o 
   5  11  12      642.36      606.38     20.83 o 
   6  11  12       50.32       50.12      7.38 o 
   7  11  12       90.28       95.31     13.29 o 
  -7  12  12      296.00      254.15      9.82 o 
  -6  12  12       19.80       13.12      4.46 o 
  -5  12  12      238.42      265.66      9.58 o 
  -4  12  12      297.64      312.13     10.11 o 
  -3  12  12       61.13       66.18      6.14 o 
  -2  12  12      294.51      310.30     20.25 o 
  -1  12  12      756.30      751.63     34.45 o 
   0  12  12      380.10      373.34     21.86 o 
   1  12  12      834.72      938.04     40.15 o 
   2  12  12      769.38      831.46     25.25 o 
   3  12  12      947.02      985.54     56.68 o 
   4  12  12      277.28      275.45     19.04 o 
   5  12  12      895.91      963.28     39.17 o 
   6  12  12       26.85       41.48      7.52 o 
  -6  13  12      521.42      534.49     20.28 o 
  -5  13  12      340.99      355.77     17.38 o 
  -4  13  12       77.61       89.17      6.25 o 
  -3  13  12      517.99      553.59     14.91 o 
  -2  13  12      390.53      391.63     13.28 o 
  -1  13  12      120.56      135.72      7.95 o 
   0  13  12      433.99      499.65     27.21 o 
   1  13  12       18.51       24.90      6.12 o 
   2  13  12       13.49       14.82      5.86 o 
   3  13  12       27.03       11.79     12.37 o 
   4  13  12      184.04      154.20     14.67 o 
   5  13  12       14.13       11.99      6.14 o 
  -5  14  12       84.84       98.30      7.89 o 
  -4  14  12      353.41      371.69     11.89 o 
  -3  14  12      574.54      556.11     14.43 o 
  -2  14  12      704.63      766.93     19.47 o 
  -1  14  12       27.04       28.74      4.68 o 
   0  14  12      492.65      511.36     13.27 o 
   1  14  12       29.22       26.14      5.18 o 
   2  14  12      250.31      261.24     13.65 o 
   3  14  12        6.42        2.79      5.90 o 
   4  14  12      109.45       96.46     13.34 o 
  -3  15  12       47.97       35.72      5.28 o 
  -2  15  12     1197.65     1263.77     29.49 o 
  -1  15  12        5.26        8.95      5.14 o 
   0  15  12      174.89      161.93      8.56 o 
   1  15  12       47.61       57.57      9.01 o 
   2  15  12      298.87      324.11     15.62 o 
 -11   0  13      403.62      468.86     15.05 o 
  -9   0  13      559.17      553.22     15.42 o 
  -7   0  13      156.68      163.58     14.49 o 
  -5   0  13      751.70      731.96     32.61 o 
  -3   0  13     1474.85     1530.35     56.14 o 
  -1   0  13       21.51       22.55      6.04 o 
   1   0  13       25.56       23.93      6.44 o 
   3   0  13     1230.21     1101.51     43.37 o 
   5   0  13      105.72      107.56     11.62 o 
   7   0  13       53.86       52.23      9.66 o 
   9   0  13       58.98       50.62      7.56 o 
 -11   1  13      477.50      518.56     14.93 o 
 -10   1  13       99.17      106.21      5.13 o 
  -9   1  13     1142.11     1160.62     20.26 o 
  -8   1  13       96.20      113.96      9.29 o 
  -7   1  13     1162.54     1183.81     84.03 o 
  -6   1  13       80.32       62.70      6.69 o 
  -5   1  13     1275.59     1192.24     45.01 o 
  -4   1  13        1.57        0.30      3.57 o 
  -3   1  13     2326.01     2547.97     61.90 o 
  -2   1  13      599.35      608.05     27.23 o 
  -1   1  13      869.23      881.11     25.34 o 
   0   1  13      403.94      428.85     27.03 o 
   1   1  13      988.81     1004.62     28.02 o 
   2   1  13       15.88       10.70      6.56 o 
   3   1  13     2610.06     2603.31     63.51 o 
   4   1  13        9.13        4.11      3.86 o 
   5   1  13     2045.15     2071.88     52.79 o 
   6   1  13      194.32      201.53     11.20 o 
   7   1  13      709.88      692.34     24.79 o 
   8   1  13      841.89      832.60     17.94 o 
   9   1  13      195.55      223.16      8.91 o 
 -11   2  13       46.49       50.87      4.97 o 
 -10   2  13       80.57       87.55      4.83 o 
  -9   2  13      689.64      707.70     14.35 o 
  -8   2  13      820.40      793.55     26.07 o 
  -7   2  13       24.92       46.24      6.45 o 
  -6   2  13       55.42       52.75      6.46 o 
  -5   2  13       10.43        9.34      4.51 o 
  -4   2  13      548.23      590.86     19.68 o 
  -3   2  13       48.90       54.38      5.74 o 
  -2   2  13     1372.06     1484.80     38.60 o 
  -1   2  13       64.44       66.05      7.79 o 
   0   2  13      228.05      241.85     10.72 o 
   1   2  13       60.42       62.16      6.04 o 
   2   2  13      622.21      617.94     45.58 o 
   3   2  13      125.35      114.73     10.30 o 
   4   2  13      458.31      454.10     24.53 o 
   5   2  13       69.95       77.70     10.70 o 
   6   2  13        0.59       -3.94      3.94 o 
   7   2  13        0.06        1.83      4.59 o 
   8   2  13        0.57        2.46      3.49 o 
   9   2  13      142.94      145.53      7.35 o 
 -11   3  13       47.26       49.32      4.87 o 
 -10   3  13       92.04       87.02      4.49 o 
  -9   3  13       91.63       84.67      5.17 o 
  -8   3  13      115.54      106.49     13.89 o 
  -7   3  13       50.64       39.23      6.09 o 
  -6   3  13      108.53       74.45      7.25 o 
  -5   3  13      104.85       80.48     13.29 o 
  -4   3  13     2028.29     2064.57     52.08 o 
  -3   3  13       28.34       25.22      4.41 o 
  -2   3  13       14.78       13.14      3.92 o 
  -1   3  13      699.58      753.81     36.95 o 
   0   3  13     5764.28     5982.08    136.57 o 
   1   3  13     1133.96     1173.50     31.90 o 
   2   3  13      674.02      665.46     20.84 o 
   3   3  13      275.04      269.32     11.93 o 
   4   3  13     1853.02     1800.31     46.45 o 
   5   3  13       80.28      101.10      7.85 o 
   6   3  13     1318.60     1306.21     36.62 o 
   7   3  13      754.18      779.14     25.38 o 
   8   3  13     1212.02     1235.80     23.90 o 
   9   3  13        0.52        3.20      3.85 o 
 -11   4  13       14.21        8.65      3.31 o 
 -10   4  13      459.04      520.48     10.11 o 
  -9   4  13        3.44        3.44      3.31 o 
  -8   4  13      250.57      220.41     15.90 o 
  -7   4  13      776.48      683.65     22.73 o 
  -6   4  13     1069.73     1117.27     52.48 o 
  -5   4  13      226.84      220.41     11.00 o 
  -4   4  13      127.90      144.01      9.02 o 
  -3   4  13       62.04       65.53      5.98 o 
  -2   4  13        6.81        5.46      3.51 o 
  -1   4  13      750.88      793.77     23.42 o 
   0   4  13        2.21        4.03      3.49 o 
   1   4  13      255.18      260.52     17.54 o 
   2   4  13      147.12      147.82     12.14 o 
   3   4  13       27.16       22.58      4.73 o 
   4   4  13       43.13       44.94      5.79 o 
   5   4  13      100.50      103.56      8.23 o 
   6   4  13        4.89        7.41      5.07 o 
   7   4  13      338.22      342.91     12.02 o 
   8   4  13       39.89       44.08      4.90 o 
   9   4  13      133.82      136.76      7.25 o 
 -11   5  13        0.80       -7.59      8.17 o 
 -10   5  13      196.30      198.63      6.23 o 
  -9   5  13      212.54      242.77      7.21 o 
  -8   5  13     1027.97      945.58     19.85 o 
  -7   5  13      141.69      137.90      9.78 o 
  -6   5  13     1105.24     1123.19     32.12 o 
  -5   5  13        2.51        2.88      4.19 o 
  -4   5  13      332.23      345.97     25.74 o 
  -3   5  13       85.24       98.55      6.85 o 
  -2   5  13      824.81      878.15     25.33 o 
  -1   5  13        1.69        8.38      3.67 o 
   0   5  13     1955.15     2005.09     50.06 o 
   1   5  13      970.84     1012.17     28.42 o 
   2   5  13      865.81      845.47     24.91 o 
   3   5  13      223.39      253.47     19.44 o 
   4   5  13     1138.96     1123.55     31.66 o 
   5   5  13      956.57      952.41     28.84 o 
   6   5  13     1121.70     1128.99     32.86 o 
   7   5  13      185.02      197.74      7.77 o 
   8   5  13       88.57       96.24      6.74 o 
   9   5  13      188.25      197.06      8.39 o 
 -10   6  13      286.75      291.85      8.26 o 
  -9   6  13      219.73      241.86      6.80 o 
  -8   6  13      703.40      723.84     14.61 o 
  -7   6  13      302.24      302.25     11.12 o 
  -6   6  13     1706.77     1702.70    116.33 o 
  -5   6  13       56.78       19.19     13.75 o 
  -2   6  13      435.51      438.45     15.38 o 
  -1   6  13        5.49        4.01      5.69 o 
   0   6  13      137.02      135.67      8.22 o 
   1   6  13       13.67       16.52      8.08 o 
   2   6  13       21.64       24.89      4.86 o 
   3   6  13       34.83       32.17      5.20 o 
   4   6  13      221.92      207.40     10.88 o 
   5   6  13        4.12        4.16      4.58 o 
   6   6  13      196.60      215.78     12.16 o 
   7   6  13       17.08       16.83      3.61 o 
   8   6  13       12.81       10.98      3.64 o 
   9   6  13       57.69       49.50      7.44 o 
 -10   7  13       92.27      109.64      5.68 o 
  -9   7  13      111.88      110.20      5.31 o 
  -8   7  13       49.64       43.48      3.89 o 
  -7   7  13      391.87      393.44     16.11 o 
  -6   7  13      142.41      131.50      8.98 o 
  -5   7  13      160.79      150.58      9.34 o 
  -4   7  13      378.75      383.00     11.85 o 
  -3   7  13     2823.21     2822.70     68.24 o 
  -2   7  13      109.54      102.56      9.81 o 
  -1   7  13      273.20      287.95     13.57 o 
   0   7  13       55.49       59.86     23.29 o 
   1   7  13     1010.01     1070.67     29.88 o 
   2   7  13      250.67      210.36     14.18 o 
   3   7  13      313.11      314.82     13.23 o 
   4   7  13      173.49      155.74      9.51 o 
   5   7  13       29.68       32.10      7.39 o 
   6   7  13      154.86      161.71      9.59 o 
   7   7  13     1005.85     1034.31     20.15 o 
   8   7  13        4.93        6.43      3.42 o 
 -10   8  13      138.98      160.76     17.95 o 
  -9   8  13      491.44      516.94     14.67 o 
  -8   8  13        0.14       -0.42      3.07 o 
  -7   8  13      445.20      470.85     14.14 o 
  -6   8  13      439.53      461.46     25.77 o 
  -5   8  13      818.13      784.85     24.44 o 
  -4   8  13       23.21       23.26      5.14 o 
  -3   8  13        2.15        7.62      8.57 o 
  -2   8  13       26.07       27.61      7.25 o 
  -1   8  13      350.84      359.94     20.36 o 
   0   8  13      861.31      810.93     34.28 o 
   1   8  13       14.00        2.76      5.92 o 
   2   8  13       53.23       49.64      8.74 o 
   3   8  13      531.27      514.32     17.83 o 
   4   8  13      135.35      153.18      9.66 o 
   5   8  13       18.27       21.18      4.47 o 
   6   8  13        0.26       -3.24      3.84 o 
   7   8  13       11.22        6.35      3.86 o 
   8   8  13       44.30       39.17      4.42 o 
  -9   9  13        2.57        3.99      3.46 o 
  -8   9  13      205.85      224.98      7.25 o 
  -7   9  13      364.81      369.50      9.97 o 
  -6   9  13       95.56       92.04      5.21 o 
  -5   9  13       76.62       83.45      7.64 o 
  -4   9  13      183.91      191.07     15.59 o 
  -3   9  13      397.46      402.66     15.48 o 
  -2   9  13        2.89        9.84      5.98 o 
  -1   9  13     1157.34     1178.00     35.57 o 
   0   9  13       68.90       67.35      8.97 o 
   1   9  13     1060.05     1046.18     41.99 o 
   2   9  13        6.18        7.25      5.98 o 
   3   9  13      654.00      660.18     30.71 o 
   4   9  13     1660.45     1643.36     42.04 o 
   5   9  13     1028.50     1028.84     29.71 o 
   6   9  13      458.95      505.63     25.77 o 
   7   9  13      223.62      220.64     17.43 o 
  -8  10  13       72.67       75.35      4.96 o 
  -7  10  13      206.84      207.80      6.89 o 
  -6  10  13      977.88     1019.91     18.86 o 
  -5  10  13       27.67       29.25      3.82 o 
  -4  10  13      335.34      333.64     15.93 o 
  -3  10  13        7.46        9.67      6.04 o 
  -2  10  13      167.67      156.50     13.98 o 
  -1  10  13        3.70        0.10      4.02 o 
   0  10  13      364.30      366.55     14.66 o 
   3  10  13       16.77       10.18      7.76 o 
   4  10  13       65.71       72.24     11.16 o 
   5  10  13       10.98       11.79      8.63 o 
   6  10  13        2.30       11.91      8.86 o 
   7  10  13        4.26        9.66      8.92 o 
  -8  11  13       99.97       97.49      9.57 o 
  -7  11  13      239.12      248.08      9.48 o 
  -6  11  13      497.72      482.57     13.14 o 
  -5  11  13        9.88        8.33      3.89 o 
  -4  11  13      653.66      645.05     15.07 o 
  -3  11  13       20.70       27.49      8.28 o 
  -2  11  13     1156.17     1235.18     49.12 o 
  -1  11  13      133.54      142.93     13.29 o 
   0  11  13     2144.33     1027.94     42.04 o 
   1  11  13      166.17       28.41      6.33 o 
   2  11  13     1302.16     1373.74     49.46 o 
   3  11  13       87.68       73.56     11.04 o 
   4  11  13     1275.43     1319.04     49.41 o 
   5  11  13       94.83       81.85     12.14 o 
   6  11  13      686.01      654.54     31.40 o 
  -7  12  13      125.51      115.98      7.26 o 
  -6  12  13      415.02      435.87     12.68 o 
  -5  12  13       71.13       83.82      6.18 o 
  -4  12  13      182.67      178.95      7.87 o 
  -3  12  13      735.76      723.95     16.41 o 
  -2  12  13      144.66      141.08      7.97 o 
  -1  12  13        7.15       10.64      7.13 o 
   0  12  13       84.63       81.48      7.82 o 
   1  12  13        5.80       -3.15      7.68 o 
   2  12  13       43.91       38.09      6.51 o 
   3  12  13       12.05       18.46      8.74 o 
   4  12  13        0.88        7.71      8.57 o 
   5  12  13       50.23       63.56     12.02 o 
  -6  13  13      487.11      493.50     16.39 o 
  -5  13  13      114.39      112.27     10.41 o 
  -4  13  13      613.62      644.68     15.80 o 
  -3  13  13     1034.28     1068.94     36.24 o 
  -2  13  13     1275.89     1375.33     26.04 o 
  -1  13  13      290.11      330.45     15.42 o 
   0  13  13      466.89      447.36     12.10 o 
   1  13  13      226.36      249.37     12.80 o 
   2  13  13      325.80      348.97     17.80 o 
   3  13  13      214.65      235.65     18.29 o 
   4  13  13      144.83      142.64     15.01 o 
  -4  14  13       47.30       46.98      5.58 o 
  -3  14  13      266.08      272.68     10.17 o 
  -2  14  13       20.26       26.09      5.03 o 
  -1  14  13      111.43      116.98      6.88 o 
   0  14  13       32.33       35.10      4.96 o 
   1  14  13       45.00       51.41      7.44 o 
   2  14  13        1.56       -4.06      5.47 o 
 -10   0  14     1718.09     1808.88     37.45 o 
  -8   0  14      595.89      602.95     31.00 o 
  -6   0  14      442.52      459.22     24.67 o 
  -4   0  14     3378.66     3292.85    112.22 o 
  -2   0  14      268.23      290.17     17.49 o 
   0   0  14     2349.26     2256.56     79.32 o 
   2   0  14      784.97      745.54     32.55 o 
   4   0  14     1270.32     1257.44     49.58 o 
   6   0  14     2328.21     2288.43     83.11 o 
   8   0  14     2149.89     2234.94     78.22 o 
 -11   1  14        6.18        4.38      3.60 o 
 -10   1  14        3.35        5.91      3.28 o 
  -9   1  14      233.36      236.76      7.06 o 
  -8   1  14       32.43       29.50      6.87 o 
  -7   1  14      116.04      119.28      9.20 o 
  -6   1  14      211.30      207.02     11.24 o 
  -5   1  14      213.42      217.48     11.59 o 
  -4   1  14        1.65        2.32      4.26 o 
  -3   1  14       34.30       27.95      6.50 o 
  -2   1  14       94.09      102.73      7.74 o 
  -1   1  14      623.90      651.61     25.31 o 
   0   1  14       15.86       15.09      4.33 o 
   1   1  14      101.61      101.72      7.42 o 
   2   1  14       18.66       13.32      4.45 o 
   3   1  14      484.13      484.24     17.28 o 
   4   1  14        6.02        7.92      4.42 o 
   5   1  14      246.19      231.42     12.20 o 
   6   1  14      675.02      668.35     22.90 o 
   7   1  14      104.11      103.23      5.99 o 
   8   1  14       59.32       62.15      5.49 o 
   9   1  14      116.43      126.36      7.27 o 
 -11   2  14       85.16       74.85      5.46 o 
 -10   2  14      183.83      199.04      6.26 o 
  -9   2  14     1010.43      994.01     18.50 o 
  -8   2  14      469.00      508.61     19.97 o 
  -7   2  14      193.64      185.33     18.43 o 
  -6   2  14      216.10      217.37     11.55 o 
  -5   2  14      215.85      207.83     19.44 o 
  -4   2  14     1750.42     1676.56     44.05 o 
  -3   2  14      179.16      165.93      9.23 o 
  -2   2  14     1444.48     1496.57     39.35 o 
  -1   2  14      837.20      856.34     36.78 o 
   0   2  14      981.00      950.74     27.45 o 
   1   2  14     2644.39     2471.41     60.82 o 
   2   2  14      511.77      506.77     31.40 o 
   3   2  14     1231.36     1211.03     40.43 o 
   4   2  14     1035.88      934.53     34.25 o 
   5   2  14     1652.08     1658.82     44.35 o 
   6   2  14     1155.84     1093.91     35.40 o 
   7   2  14       70.62       84.46      5.75 o 
   8   2  14      868.31      906.17     19.37 o 
   9   2  14      595.94      604.66     15.24 o 
 -11   3  14        3.29       -7.36      8.17 o 
 -10   3  14       23.43       22.44      3.36 o 
  -9   3  14      371.48      371.85      8.96 o 
  -8   3  14      425.43      447.95     10.74 o 
  -7   3  14        2.46       -1.01      4.76 o 
  -6   3  14       28.77       25.25      5.54 o 
  -5   3  14      358.87      342.77     14.43 o 
  -4   3  14      469.75      485.98     17.73 o 
  -3   3  14        2.20        0.45      3.88 o 
  -2   3  14       89.04       83.22      6.80 o 
  -1   3  14      282.32      286.59     12.18 o 
   0   3  14      379.23      380.79     14.60 o 
   1   3  14     1320.68     1352.48     36.42 o 
   2   3  14       41.66       42.95      5.69 o 
   3   3  14       53.17       45.47      7.53 o 
   4   3  14       17.86       14.45      4.79 o 
   5   3  14       24.58       14.73      5.14 o 
   6   3  14        1.01       -0.16      4.36 o 
   7   3  14      139.28      131.11      6.74 o 
   8   3  14       32.50       23.89      6.47 o 
   9   3  14      635.58      658.51     16.11 o 
 -10   4  14       22.14       23.97      3.59 o 
  -9   4  14      806.88      779.31     12.90 o 
  -8   4  14       35.81       41.25      4.32 o 
  -7   4  14      211.41      221.02     14.29 o 
  -6   4  14      167.42      167.43     10.53 o 
  -5   4  14     1282.14     1242.41     34.88 o 
  -4   4  14      148.67      139.15      9.01 o 
  -3   4  14      470.60      460.87     25.11 o 
  -2   4  14      132.19      130.70      8.49 o 
  -1   4  14      262.47      254.20     15.30 o 
   0   4  14      761.21      796.76     24.07 o 
   1   4  14     4055.76     4246.91    140.54 o 
   2   4  14      329.29      340.62     13.97 o 
   3   4  14      980.32      991.25     28.93 o 
   4   4  14      267.62      255.11     12.12 o 
   5   4  14     1946.69     1886.55     49.44 o 
   6   4  14      158.60      142.97     10.07 o 
   7   4  14      565.36      593.38     14.32 o 
   8   4  14        0.50        3.35      3.95 o 
   9   4  14      476.94      509.47     34.86 o 
 -10   5  14      265.48      285.30      7.61 o 
  -9   5  14      103.02      119.40      4.97 o 
  -8   5  14      106.58      102.11      5.03 o 
  -7   5  14      334.63      345.84     15.48 o 
  -6   5  14     1358.70     1305.73     36.69 o 
  -5   5  14      431.65      414.86     29.07 o 
  -4   5  14      152.91      131.40     19.47 o 
  -3   5  14     1385.47     1373.54     54.41 o 
  -2   5  14      883.58      845.38     25.16 o 
  -1   5  14       45.08       37.90      5.16 o 
   0   5  14      596.52      562.30     18.75 o 
   1   5  14        9.59       11.45      4.31 o 
   2   5  14      278.59      259.79     17.54 o 
   3   5  14        0.27        3.88      4.28 o 
   4   5  14       20.20       22.17      6.90 o 
   5   5  14      232.44      218.08     11.92 o 
   6   5  14        3.00       11.93      5.48 o 
   7   5  14        7.81        8.20      3.39 o 
   8   5  14      106.58       87.33      5.47 o 
 -10   6  14      636.38      729.29     15.25 o 
  -9   6  14       87.29       81.07      5.44 o 
  -8   6  14     1009.03     1019.83     16.84 o 
  -7   6  14      647.32      702.45     14.34 o 
  -6   6  14      838.81      864.05     26.82 o 
  -5   6  14     2121.46     2067.74     75.92 o 
  -4   6  14      378.61      374.72     22.26 o 
  -2   6  14     1387.45     1407.78     37.44 o 
  -1   6  14       95.03       85.05     10.44 o 
   0   6  14     1195.49     1275.95     48.34 o 
   1   6  14       61.58       63.04      6.49 o 
   2   6  14     1580.49     1575.83     51.51 o 
   3   6  14      179.67      174.25     10.12 o 
   4   6  14      424.81      435.44     42.99 o 
   5   6  14     2411.98     2355.46     62.55 o 
   6   6  14      139.28      163.61      7.20 o 
   7   6  14      715.74      720.80     14.48 o 
   8   6  14      133.86      153.67      6.69 o 
  -9   7  14        3.77        6.70      3.89 o 
  -8   7  14      103.95       99.47      6.47 o 
  -7   7  14       11.78       11.03      3.32 o 
  -6   7  14     1505.60     1443.56     57.29 o 
  -5   7  14       14.86        4.66      6.90 o 
  -4   7  14      484.59      494.07     26.29 o 
  -3   7  14      425.99      420.88     15.99 o 
  -2   7  14      290.45      291.78     24.56 o 
  -1   7  14      124.99      125.41      9.72 o 
   0   7  14      162.52      156.17      9.17 o 
   1   7  14        0.02       -0.85      3.95 o 
   2   7  14        0.07       -2.88      5.29 o 
   3   7  14       90.55       65.86      6.87 o 
   4   7  14       47.93       49.12      6.72 o 
   5   7  14      388.28      398.98     13.07 o 
   6   7  14      323.75      324.59     10.19 o 
   7   7  14        3.02        3.90      3.37 o 
   8   7  14       25.10       32.32      4.33 o 
  -9   8  14       10.80        6.61      3.99 o 
  -8   8  14     1209.60     1207.38     27.63 o 
  -7   8  14        2.53        9.22      3.52 o 
  -6   8  14     1412.11     1411.94     26.45 o 
  -5   8  14       30.15       33.24      9.38 o 
  -4   8  14       34.93       21.57      7.76 o 
  -3   8  14      218.24      239.56     17.03 o 
  -2   8  14      648.23      665.01     30.43 o 
  -1   8  14      174.31      170.83     14.09 o 
   0   8  14      656.38      684.22     31.00 o 
   1   8  14       50.91       54.41      9.43 o 
   2   8  14      664.37      643.90     30.31 o 
   3   8  14      309.84      315.94     19.96 o 
   4   8  14       61.34       70.97     11.53 o 
   5   8  14      448.76      431.88     13.83 o 
   6   8  14      388.84      431.96     11.99 o 
   7   8  14      251.93      235.31     28.64 o 
  -9   9  14       74.27       80.52     14.09 o 
  -8   9  14       38.20       43.09      4.74 o 
  -7   9  14       74.59       57.79      4.79 o 
  -6   9  14       30.67       37.20      4.88 o 
  -5   9  14      997.68     1022.07     20.71 o 
  -4   9  14        3.56        5.29      7.36 o 
  -3   9  14      313.61      303.23     19.33 o 
  -1   9  14      249.93      223.74     16.28 o 
   0   9  14      159.45      147.13     13.23 o 
   1   9  14        0.03        6.15      6.73 o 
   2   9  14       59.97       70.92     10.41 o 
   3   9  14       19.91       11.85      5.29 o 
   4   9  14       82.00       76.49      7.93 o 
   5   9  14      326.94      320.24     14.63 o 
   6   9  14       10.81        0.75      7.76 o 
   7   9  14      113.51      141.61     14.90 o 
  -8  10  14       43.23       55.06      5.13 o 
  -7  10  14     1180.78     1262.38     21.81 o 
  -6  10  14      100.94       99.96      5.58 o 
  -5  10  14      440.31      444.44     12.16 o 
  -4  10  14      507.72      523.03     13.18 o 
  -3  10  14     2261.68     2341.40     83.86 o 
  -2  10  14      870.82      870.63     37.85 o 
   0  10  14       74.18        0.17      2.93 o 
   2  10  14      172.24      180.49     14.78 o 
   3  10  14      377.16      422.12     22.89 o 
   4  10  14      119.78      146.61     14.15 o 
   5  10  14      276.95      273.21     19.27 o 
   6  10  14      284.03      317.21     21.17 o 
  -7  11  14       72.92       79.82      7.40 o 
  -6  11  14       38.98       37.65      6.04 o 
  -5  11  14      275.55      249.14     10.78 o 
  -4  11  14        1.77       -4.10      4.10 o 
  -3  11  14        3.45       -0.58      4.15 o 
   0  11  14      149.05      154.15     13.86 o 
   1  11  14       21.38       23.41      8.28 o 
   2  11  14        7.29       -1.96      7.13 o 
   3  11  14       10.99       16.97      8.40 o 
   4  11  14        0.02        1.38      8.11 o 
   5  11  14       46.52       29.85     10.18 o 
  -6  12  14       47.40       64.99      7.05 o 
  -5  12  14      575.71      588.60     17.15 o 
  -4  12  14       92.16       77.29      6.99 o 
  -3  12  14      572.31      578.93     21.93 o 
  -2  12  14      166.09      181.71      7.64 o 
  -1  12  14     1009.81     1021.96     23.38 o 
   0  12  14      107.50      101.63     12.31 o 
   1  12  14      652.43      688.13     30.60 o 
   2  12  14       46.40       35.37      9.89 o 
   3  12  14      849.00      911.53     38.13 o 
   4  12  14       35.44       38.19     10.53 o 
  -5  13  14        9.00       10.88      6.50 o 
  -4  13  14        3.61        3.28      4.15 o 
  -3  13  14        1.72       -4.44      4.44 o 
  -2  13  14        6.16        7.66      4.75 o 
  -1  13  14        0.62       -2.87      4.65 o 
   0  13  14       46.91       51.08     10.35 o 
   1  13  14        8.89       16.62      8.74 o 
   2  13  14        6.99        3.11      8.05 o 
   3  13  14       16.64       10.07      9.03 o 
  -2  14  14      263.41      244.66     11.07 o 
  -1  14  14      275.37      271.58     11.47 o 
   0  14  14      270.93      292.25     28.73 o 
  -9   0  15      110.26       96.90      7.86 o 
  -7   0  15      205.38      200.73     17.14 o 
  -5   0  15      838.11      777.57     35.26 o 
  -3   0  15        0.75        5.06      6.15 o 
  -1   0  15      804.19      792.99     34.45 o 
   1   0  15        6.39       18.52      7.30 o 
   3   0  15        0.46       -0.40      5.46 o 
   5   0  15      977.05      885.93     39.17 o 
   7   0  15      276.95      282.85     13.60 o 
 -10   1  15      288.09      295.50      8.48 o 
  -9   1  15      663.67      664.62     11.80 o 
  -8   1  15      404.01      393.36      8.99 o 
  -7   1  15      447.85      409.01     17.08 o 
  -6   1  15     1398.70     1409.69     39.43 o 
  -5   1  15      708.07      760.33     24.54 o 
  -4   1  15       17.19       23.04      5.12 o 
  -3   1  15     2585.72     2617.44     64.58 o 
  -2   1  15        7.34        3.06      4.72 o 
  -1   1  15     1462.20     1509.29     40.24 o 
   0   1  15      324.87      336.00     14.09 o 
   1   1  15     1740.84     1721.47     53.35 o 
   2   1  15       26.41       23.98      5.52 o 
   3   1  15      687.28      640.27     21.49 o 
   4   1  15      146.55      138.82      9.39 o 
   5   1  15      450.68      467.95     18.10 o 
   6   1  15      187.68      185.55      7.58 o 
   7   1  15      410.04      415.74     12.91 o 
   8   1  15        2.38        0.15      3.73 o 
 -10   2  15       50.69       37.88      3.88 o 
  -9   2  15       37.18       32.71      3.71 o 
  -8   2  15       70.84       65.67      4.27 o 
  -7   2  15      222.28      241.12     13.06 o 
  -6   2  15      102.19      107.40      8.82 o 
  -5   2  15        7.98       -0.24      4.32 o 
  -4   2  15      332.23      328.84     14.50 o 
  -3   2  15       54.77       64.51      8.05 o 
  -2   2  15       49.21       57.34      8.57 o 
  -1   2  15      521.12      472.29     37.27 o 
   0   2  15        0.24       -0.22      3.96 o 
   1   2  15      349.10      331.54     13.97 o 
   2   2  15      306.31      280.42     12.73 o 
   3   2  15       65.67       58.90      6.91 o 
   4   2  15      197.80      189.99     11.25 o 
   5   2  15       46.78       45.94      7.05 o 
   6   2  15      222.38      235.27      8.62 o 
   7   2  15       19.08       11.83      3.98 o 
   8   2  15        0.55        1.92      3.90 o 
 -10   3  15      232.51      257.37      7.31 o 
  -9   3  15      142.34      153.08      5.56 o 
  -8   3  15      352.83      384.67      8.35 o 
  -7   3  15      333.56      320.63     18.20 o 
  -6   3  15     2125.52     2000.59     52.46 o 
  -5   3  15      245.11      239.48     18.84 o 
  -4   3  15     3103.56     3119.84     76.16 o 
  -3   3  15        2.07        1.55      6.96 o 
  -2   3  15     3514.86     3501.57     98.56 o 
  -1   3  15      149.18      173.24      9.82 o 
   0   3  15     3867.28     3686.59     87.93 o 
   1   3  15     1899.65     1760.44     46.04 o 
   2   3  15     1888.25     1879.08     48.74 o 
   3   3  15        1.19        0.11      4.21 o 
   4   3  15     1644.95     1616.47     66.92 o 
   5   3  15      176.21      192.40     11.75 o 
   6   3  15     1513.83     1568.40     28.53 o 
   7   3  15        1.51        2.34      3.21 o 
   8   3  15       46.91       52.05      5.37 o 
 -10   4  15      101.70      107.96      5.11 o 
  -9   4  15        5.36        3.24      3.00 o 
  -8   4  15      385.89      387.19      8.38 o 
  -7   4  15      410.00      393.11      9.94 o 
  -6   4  15        9.83        3.69      5.02 o 
  -5   4  15      830.60      775.33     24.93 o 
  -4   4  15       87.10       93.98      8.07 o 
  -3   4  15        4.33        0.08      4.18 o 
  -2   4  15       15.38       17.61      4.98 o 
  -1   4  15      451.43      425.03     15.92 o 
   0   4  15       44.60       42.89      5.93 o 
   1   4  15       26.25       18.00      4.98 o 
   2   4  15        3.91       -0.83      4.30 o 
   3   4  15       27.01       19.41      5.44 o 
   4   4  15        7.71        9.07      4.87 o 
   5   4  15      154.42      148.98     10.53 o 
   6   4  15       89.99       92.37      5.20 o 
   7   4  15       14.72       15.47      3.81 o 
   8   4  15       23.13       29.99      4.92 o 
 -10   5  15      714.32      779.99     39.05 o 
  -9   5  15      104.39      112.11      5.00 o 
  -8   5  15      516.37      535.42     11.23 o 
  -7   5  15      325.41      317.33      8.15 o 
  -6   5  15      345.71      341.11     15.14 o 
  -5   5  15      312.76      299.59     16.22 o 
  -4   5  15     3534.19     3663.50     93.87 o 
  -3   5  15      553.00      545.64     18.75 o 
  -2   5  15     2522.37     2494.46     61.88 o 
  -1   5  15     2651.54     2641.38     64.95 o 
   0   5  15     1596.30     1517.16     49.38 o 
   1   5  15       56.66       41.56      6.24 o 
   2   5  15      382.76      389.13     31.29 o 
   3   5  15      743.58      741.85     24.04 o 
   4   5  15      675.22      663.73     22.56 o 
   5   5  15       45.34       34.95      6.57 o 
   6   5  15      915.21      933.79     17.24 o 
   7   5  15       21.77       18.31      3.87 o 
   8   5  15      673.93      655.58     14.18 o 
  -9   6  15       71.15       61.06      5.10 o 
  -8   6  15        0.58        2.33      3.47 o 
  -7   6  15      109.51      105.96      5.09 o 
  -6   6  15        6.96        6.75      3.31 o 
  -5   6  15      139.26      129.80     13.89 o 
  -4   6  15        5.04       -2.90      4.30 o 
  -2   6  15      276.09      307.92     18.95 o 
  -1   6  15      201.06      207.80     10.89 o 
   0   6  15      155.47      144.79      9.11 o 
   1   6  15       27.63       19.75      5.12 o 
   2   6  15        3.85        4.31      4.41 o 
   3   6  15        4.39        0.27      4.21 o 
   4   6  15       60.00       63.93      8.92 o 
   5   6  15        4.58        2.88      3.65 o 
   6   6  15       41.73       38.30      4.23 o 
   7   6  15        7.17        3.01      3.54 o 
  -9   7  15     1420.47     1392.16     24.04 o 
  -8   7  15        3.93        7.51      3.58 o 
  -7   7  15     1398.99     1404.99     23.48 o 
  -6   7  15       44.74       47.18      4.31 o 
  -5   7  15     2772.18     2780.14     98.87 o 
  -4   7  15      692.41      739.90     34.91 o 
  -3   7  15      812.04      773.14     35.26 o 
  -2   7  15        1.66        6.07      5.09 o 
  -1   7  15      285.75      302.74     13.18 o 
   0   7  15       25.78       26.25      5.50 o 
   1   7  15      596.29      598.56     20.43 o 
   2   7  15        0.71       -1.71      4.39 o 
   3   7  15      694.78      690.90     22.99 o 
   4   7  15       29.19       33.68      5.14 o 
   5   7  15      165.57      190.52      8.08 o 
   6   7  15       97.30      102.35      5.57 o 
   7   7  15      534.24      549.08     12.53 o 
  -8   8  15        2.12        4.34      3.83 o 
  -7   8  15       57.28       53.56      4.85 o 
  -6   8  15      379.08      353.16     11.04 o 
  -5   8  15       62.88       80.17      5.72 o 
  -4   8  15     1222.87     1170.64     48.60 o 
  -3   8  15        9.42       16.16      8.05 o 
  -2   8  15      377.56      358.22     21.05 o 
  -1   8  15       21.22       21.97      8.05 o 
   0   8  15       12.03       12.83      7.25 o 
   1   8  15      275.76      280.45     19.21 o 
   2   8  15      146.37      151.59     13.40 o 
   3   8  15        2.78        0.99      4.66 o 
   4   8  15        3.07        9.65      5.34 o 
   5   8  15      225.36      219.25      9.82 o 
   6   8  15      263.83      267.89     12.55 o 
  -8   9  15       97.97       93.84      5.89 o 
  -7   9  15     1248.13     1354.46     23.16 o 
  -6   9  15       93.07       95.48      5.63 o 
  -5   9  15      863.91      843.42     18.33 o 
  -4   9  15      774.00      800.74     17.49 o 
  -3   9  15     1490.28     1391.39     54.93 o 
  -1   9  15     1195.21     1251.11     49.98 o 
   0   9  15      603.40      633.95     30.60 o 
   1   9  15     1609.22     1713.69     43.80 o 
   2   9  15      131.82      116.30      9.13 o 
   3   9  15     1546.14     1685.95     51.71 o 
   4   9  15        1.67        3.37      5.27 o 
   5   9  15      292.91      321.44     11.81 o 
   6   9  15       26.10       20.50      6.18 o 
  -7  10  15       17.42       29.54      4.49 o 
  -6  10  15       46.29       61.12      8.29 o 
  -5  10  15       40.87       34.38      5.03 o 
  -4  10  15       15.92       21.42      4.41 o 
  -3  10  15       64.24       78.59      5.70 o 
  -2  10  15        3.06       16.85      7.94 o 
  -1  10  15      138.59      132.00     13.34 o 
   0  10  15      129.38      110.27      8.88 o 
   1  10  15       31.86       21.74      8.63 o 
   2  10  15      138.32      146.67     13.75 o 
   3  10  15        8.77        6.73      8.05 o 
   4  10  15        7.24        7.94      8.40 o 
   5  10  15       58.92       41.58     10.76 o 
  -6  11  15      873.85      909.36     22.94 o 
  -5  11  15       92.83       93.39      8.94 o 
  -4  11  15     1266.06     1318.11     29.02 o 
  -3  11  15       50.93       49.52      4.97 o 
  -2  11  15      332.34      335.99     10.28 o 
  -1  11  15      500.12      485.16     24.56 o 
   0  11  15     1499.94     1616.34     57.52 o 
   1  11  15       19.69       26.46      9.38 o 
   2  11  15      232.12      252.90     18.58 o 
   3  11  15       81.39      100.65     12.77 o 
   4  11  15      543.36      534.05     27.26 o 
  -5  12  15       50.96       42.97      7.74 o 
  -4  12  15      158.14      166.69      9.22 o 
  -3  12  15       21.29       16.85      5.56 o 
  -2  12  15       39.20       42.45      5.09 o 
  -1  12  15      157.26      168.01      8.97 o 
   0  12  15        9.69       -3.97      7.59 o 
   1  12  15      147.74      134.01     14.15 o 
   2  12  15       35.77       15.47      8.28 o 
   3  12  15       35.65       39.17     10.58 o 
  -3  13  15      436.28      486.34     18.59 o 
  -2  13  15      107.49       96.28      6.39 o 
  -1  13  15        7.04        2.14      5.34 o 
   0  13  15      206.29      205.11     17.08 o 
   1  13  15        4.54       -0.17      8.34 o 
 -10   0  16      693.43      706.15     19.68 o 
  -8   0  16      742.15      763.57     16.89 o 
  -6   0  16     4221.29     4040.91    138.04 o 
  -4   0  16     2121.35     1979.10     73.16 o 
  -2   0  16     1045.23     1078.33     44.29 o 
   0   0  16     2018.64     1967.77     72.24 o 
   2   0  16     1131.31      982.68     41.58 o 
   4   0  16      403.25      376.74     23.24 o 
   6   0  16      285.54      273.36     13.30 o 
   8   0  16        3.12        2.82      5.68 o 
 -10   1  16      119.27      138.44      7.12 o 
  -9   1  16       99.29       83.99      4.62 o 
  -8   1  16      301.57      312.01      7.54 o 
  -7   1  16       25.54       27.57      3.55 o 
  -6   1  16        0.20        5.42      5.16 o 
  -5   1  16        0.35       -4.22      4.22 o 
  -4   1  16       29.26       33.56      7.59 o 
  -3   1  16      146.56      161.69     18.49 o 
  -2   1  16       24.82       21.27      5.30 o 
  -1   1  16      106.42      108.27      8.21 o 
   0   1  16        1.27        4.64      4.43 o 
   1   1  16        8.71       10.38      4.88 o 
   2   1  16      306.53      333.03     14.60 o 
   3   1  16        1.87       -0.61      4.45 o 
   4   1  16       32.21       26.64      6.03 o 
   5   1  16      357.77      350.61     10.36 o 
   6   1  16      217.43      216.44      8.57 o 
   7   1  16      245.49      255.02      9.43 o 
 -10   2  16      448.33      451.85     28.64 o 
  -9   2  16      459.38      465.71      9.76 o 
  -8   2  16       78.44       82.57      5.38 o 
  -7   2  16      278.26      275.08      6.89 o 
  -6   2  16      447.74      409.49     21.48 o 
  -5   2  16     1339.20     1330.44     37.84 o 
  -4   2  16      963.70      909.86     28.08 o 
  -3   2  16     2122.87     2030.40     63.44 o 
  -2   2  16      856.51      905.31     27.62 o 
  -1   2  16     1997.67     1891.85     49.17 o 
   0   2  16      664.82      646.69     21.72 o 
   1   2  16     2734.80     2750.23     68.31 o 
   2   2  16      266.31      245.81     12.77 o 
   3   2  16      652.73      627.16     21.82 o 
   4   2  16      809.15      770.03     25.44 o 
   5   2  16      482.11      492.24     12.67 o 
   6   2  16      536.48      535.76     12.01 o 
   7   2  16      700.61      686.22     16.34 o 
  -9   3  16        1.56       -1.82      3.00 o 
  -8   3  16      121.35      119.72      5.59 o 
  -7   3  16      239.93      226.60      7.02 o 
  -6   3  16       67.59       50.65      7.06 o 
  -5   3  16       13.93       17.89      5.77 o 
  -4   3  16       83.08       86.60      8.00 o 
  -3   3  16      170.07      162.37     10.17 o 
  -2   3  16      156.08      165.42     10.22 o 
  -1   3  16      176.80      187.65     10.98 o 
   0   3  16       48.57       58.75      8.25 o 
   1   3  16      736.62      724.27     23.64 o 
   2   3  16        1.81        9.67      5.28 o 
   3   3  16       22.06       28.75     10.27 o 
   4   3  16      149.13      137.56     10.10 o 
   5   3  16      121.52      122.26      6.44 o 
   6   3  16        1.96        3.17      3.28 o 
   7   3  16      205.54      196.42     11.10 o 
  -9   4  16     1066.72     1105.23     16.98 o 
  -8   4  16       13.12       13.64      3.20 o 
  -7   4  16      448.82      466.13     10.22 o 
  -6   4  16        2.76       -1.96      2.95 o 
  -5   4  16     2161.04     2025.95     53.19 o 
  -4   4  16        3.15        6.33      4.98 o 
  -3   4  16     1552.73     1500.43     40.64 o 
  -2   4  16       53.33       60.55      7.29 o 
  -1   4  16     3303.11     3215.98     78.04 o 
   0   4  16      359.15      330.43     14.56 o 
   1   4  16     5761.34     5665.44    131.79 o 
   2   4  16       96.89       97.86      8.78 o 
   3   4  16     1321.72     1316.36     37.32 o 
   4   4  16        1.36        0.36      4.89 o 
   5   4  16      740.17      737.08     14.62 o 
   6   4  16        0.55        3.60      3.29 o 
   7   4  16      403.48      410.82     10.68 o 
  -9   5  16       22.85       19.26      3.59 o 
  -8   5  16      218.46      222.49      6.60 o 
  -7   5  16      158.08      152.96      6.01 o 
  -6   5  16       14.85       15.19      3.26 o 
  -5   5  16       62.62       61.01      7.65 o 
  -4   5  16      517.50      520.38     22.89 o 
  -3   5  16        7.25       10.68      4.79 o 
  -2   5  16       39.50       45.55      6.26 o 
  -1   5  16       81.99       77.70      7.38 o 
   0   5  16        7.71        7.64      4.98 o 
   1   5  16       82.78       98.59      8.35 o 
   2   5  16      152.57      154.91     10.11 o 
   3   5  16      157.89      159.72     10.50 o 
   4   5  16        2.33        1.04      3.34 o 
   5   5  16      464.57      457.89     10.96 o 
   6   5  16      265.42      272.26     11.40 o 
   7   5  16       48.63       55.59      6.07 o 
  -9   6  16     1465.53     1731.66     70.57 o 
  -8   6  16      224.52      234.95      8.58 o 
  -7   6  16      139.20      131.85      5.72 o 
  -6   6  16      140.93      131.97      6.99 o 
  -5   6  16       13.74       17.90      4.63 o 
  -4   6  16     1026.23     1072.79     31.76 o 
  -2   6  16      368.81      376.41     15.50 o 
  -1   6  16      173.51      186.95     21.28 o 
   0   6  16     1331.61     1291.06     48.66 o 
   1   6  16      491.04      499.06     18.58 o 
   2   6  16      457.26      454.49     17.83 o 
   3   6  16      580.19      558.21     16.16 o 
   4   6  16     1008.37      958.35     21.78 o 
   5   6  16      142.02      147.23      9.30 o 
   6   6  16       76.33       82.55      5.43 o 
   7   6  16      207.61      193.04     12.83 o 
  -8   7  16       10.85       13.87      4.12 o 
  -7   7  16        0.76        0.16      3.43 o 
  -6   7  16       13.54       20.05      3.89 o 
  -5   7  16       75.94       73.72      4.89 o 
  -4   7  16       74.01       74.96      7.93 o 
  -3   7  16        2.39       -0.06      7.48 o 
  -2   7  16      100.63      105.54     12.54 o 
  -1   7  16       29.80       38.44     11.27 o 
   0   7  16       83.89       75.87      7.47 o 
   1   7  16        3.39       10.60      5.00 o 
   2   7  16      318.93      305.36     11.50 o 
   3   7  16      158.33      167.92     14.21 o 
   4   7  16      102.47      110.54      6.44 o 
   5   7  16        2.80        5.70      4.02 o 
   6   7  16        6.34        8.19      3.82 o 
  -8   8  16     1005.09     1028.75     47.57 o 
  -7   8  16      173.87      151.62      6.88 o 
  -6   8  16      599.20      604.17     13.14 o 
  -5   8  16      379.45      357.39      9.57 o 
  -4   8  16     1241.93     1316.15     27.14 o 
  -3   8  16       94.23       79.06      8.06 o 
  -2   8  16     1186.80     1233.28     49.98 o 
  -1   8  16      265.55      270.21     19.38 o 
   0   8  16     1433.09     1443.17     38.13 o 
   1   8  16        6.94       -4.27      4.27 o 
   2   8  16      143.06      153.92     10.43 o 
   3   8  16        2.50       13.08      4.51 o 
   4   8  16     1923.47     1852.32     48.73 o 
   5   8  16       59.39       55.08      6.31 o 
   6   8  16      225.62      265.44     21.40 o 
  -7   9  16       24.27       17.23      4.16 o 
  -6   9  16      294.79      316.11      9.35 o 
  -5   9  16       31.34       31.43      4.29 o 
  -4   9  16      204.71      214.99      7.54 o 
  -3   9  16       32.07       24.08      5.39 o 
  -2   9  16       85.91       89.66     10.61 o 
  -1   9  16       22.57       23.52      5.98 o 
   0   9  16       36.24       39.55      6.49 o 
   1   9  16       74.97       63.52      7.63 o 
   2   9  16      101.57       88.50      8.65 o 
   3   9  16      254.99      244.35     10.26 o 
   4   9  16      394.36      393.38     13.30 o 
   5   9  16        0.34        0.62      4.61 o 
  -6  10  16      453.51      466.37     11.63 o 
  -5  10  16      513.25      506.59     11.95 o 
  -4  10  16      250.06      258.22      8.84 o 
  -3  10  16      383.02      378.26      8.92 o 
  -2  10  16      325.52      338.41      9.33 o 
  -1  10  16      271.61      267.06     22.29 o 
   0  10  16      484.75      484.33     19.30 o 
   1  10  16      545.50      512.13     26.57 o 
   2  10  16      683.40      731.73     33.36 o 
   3  10  16      947.21      867.13     37.62 o 
   4  10  16      635.46      629.29     31.06 o 
  -5  11  16        6.39        6.46      4.99 o 
  -4  11  16       77.47       88.31      7.37 o 
  -3  11  16        1.24        0.96      3.98 o 
  -2  11  16       11.53       17.94      4.43 o 
  -1  11  16        3.71        2.92      5.47 o 
   0  11  16       62.01       58.72     10.87 o 
   1  11  16       16.41        4.14      7.88 o 
   2  11  16       26.67       10.99      9.15 o 
   3  11  16       24.98       25.36     10.18 o 
  -3  12  16     1079.23     1151.85     29.75 o 
  -2  12  16       18.37       15.29      4.52 o 
  -1  12  16      587.59      573.27     19.89 o 
   0  12  16       86.67      109.17     13.57 o 
   1  12  16      235.00      278.78     20.25 o 
  -9   0  17       13.43        9.90      4.47 o 
  -7   0  17       15.70        9.01      3.89 o 
  -5   0  17      919.65      928.32     41.76 o 
  -3   0  17      876.64      896.29     39.63 o 
  -1   0  17       35.14       39.74      8.92 o 
   1   0  17      193.01      162.26     14.78 o 
   3   0  17      188.05      141.89     14.61 o 
   5   0  17      200.83      219.93     27.06 o 
   7   0  17      373.04      386.08     23.01 o 
  -9   1  17     1358.24     1405.73     20.49 o 
  -8   1  17      426.96      422.42      8.58 o 
  -7   1  17      345.18      349.40      7.47 o 
  -6   1  17      389.92      403.93      9.60 o 
  -5   1  17     1252.63     1215.35     35.95 o 
  -4   1  17      826.88      777.59     25.66 o 
  -3   1  17     2352.37     2273.33     58.26 o 
  -2   1  17       15.93       19.50      9.86 o 
  -1   1  17      364.21      344.11     14.86 o 
   0   1  17      219.35      204.76     11.59 o 
   1   1  17     1133.67     1150.74     41.56 o 
   2   1  17       18.72       13.52      5.61 o 
   3   1  17      390.94      391.75     16.76 o 
   4   1  17      330.39      303.79     12.19 o 
   5   1  17      116.28      119.93      6.65 o 
   6   1  17      304.08      309.21      9.15 o 
   7   1  17      431.12      434.74     12.80 o 
  -9   2  17       16.48       24.64      3.88 o 
  -8   2  17       34.11       31.71      3.47 o 
  -7   2  17      207.65      198.80      7.30 o 
  -6   2  17      269.18      256.34      6.82 o 
  -5   2  17      159.71      141.20     11.07 o 
  -4   2  17       13.01       15.03      5.48 o 
  -3   2  17      170.50      163.48     10.41 o 
  -2   2  17       19.01       25.54      6.18 o 
  -1   2  17      203.38      207.09     25.97 o 
   0   2  17     2280.93     2271.15     58.24 o 
   1   2  17        3.28        7.67      8.60 o 
   2   2  17      325.21      309.99     21.63 o 
   3   2  17       69.35       63.95      6.63 o 
   4   2  17      107.64      105.68      6.23 o 
   5   2  17        2.88        4.52      3.29 o 
   6   2  17       50.72       51.32      4.68 o 
   7   2  17       23.09       21.16      4.79 o 
  -9   3  17      347.34      363.79      8.78 o 
  -8   3  17     1365.29     1288.64     21.22 o 
  -7   3  17      186.72      202.32      5.77 o 
  -6   3  17      496.81      545.75     11.00 o 
  -5   3  17      210.28      198.23      8.01 o 
  -4   3  17     1815.62     1742.47     47.14 o 
  -3   3  17      329.11      357.32     15.37 o 
  -2   3  17      614.76      623.15     34.42 o 
  -1   3  17     1681.30     1662.58     44.68 o 
   0   3  17     3020.68     2861.43    115.12 o 
   1   3  17      261.51      265.91     16.13 o 
   2   3  17     1744.71     1645.07     44.92 o 
   3   3  17      450.40      445.40     13.98 o 
   4   3  17      555.69      560.70     12.30 o 
   5   3  17      298.20      285.71      9.59 o 
   6   3  17      288.13      304.42      9.27 o 
   7   3  17      119.79      132.78     16.19 o 
  -9   4  17        5.07        9.89      9.66 o 
  -8   4  17       16.35       15.18      3.39 o 
  -7   4  17      315.82      330.56      8.64 o 
  -6   4  17       49.89       46.89      4.06 o 
  -5   4  17      127.98      123.95      6.60 o 
  -4   4  17      379.46      367.88     16.38 o 
  -3   4  17       49.73       53.15      7.15 o 
  -2   4  17       34.85       44.45      6.93 o 
  -1   4  17       48.25       60.87     14.12 o 
   0   4  17      805.49      769.56     33.65 o 
   1   4  17       48.79       42.13      6.66 o 
   2   4  17        2.53        8.65      5.34 o 
   3   4  17        0.07        1.87      3.47 o 
   4   4  17       30.96       32.28      4.07 o 
   5   4  17      143.18      142.71      6.40 o 
   6   4  17       90.26       90.23      5.65 o 
  -8   5  17      231.72      256.63      7.33 o 
  -7   5  17      355.73      357.07      9.04 o 
  -6   5  17      980.24      959.41     16.36 o 
  -5   5  17      228.27      237.56      8.28 o 
  -4   5  17     2273.05     2172.95     37.56 o 
  -3   5  17      916.73      909.41     60.45 o 
  -2   5  17       73.55       72.15     10.24 o 
  -1   5  17       17.87       22.17      5.73 o 
   0   5  17      366.40      367.28     15.69 o 
   1   5  17       28.57       29.65      6.55 o 
   2   5  17      313.18      332.05     12.23 o 
   3   5  17       23.35       23.60      4.23 o 
   4   5  17     1125.83     1077.08     19.12 o 
   5   5  17       59.63       57.65      4.86 o 
   6   5  17      439.47      442.31     11.45 o 
  -8   6  17        5.56        1.31      3.87 o 
  -7   6  17       55.26       58.54      5.03 o 
  -6   6  17       74.19       73.17      4.70 o 
  -5   6  17       79.86       77.60      4.60 o 
  -4   6  17       44.15       33.56      4.87 o 
  -3   6  17     1268.08     1203.20     45.55 o 
  -2   6  17        0.93       -2.24      4.71 o 
  -1   6  17      358.33      354.65     15.31 o 
   0   6  17        4.07        4.47      3.92 o 
   1   6  17      474.57      466.79     14.65 o 
   2   6  17       29.77       27.57      4.41 o 
   3   6  17      624.10      639.15     15.19 o 
   4   6  17       95.92       89.16      5.32 o 
   5   6  17        1.95        8.43      3.76 o 
   6   6  17      310.10      302.17      9.34 o 
  -7   7  17      747.61      723.62     15.22 o 
  -6   7  17      528.23      523.64     12.21 o 
  -5   7  17       23.33       19.51      3.56 o 
  -4   7  17       10.56        8.93      3.12 o 
  -3   7  17        5.63        7.31      3.75 o 
  -2   7  17      100.18       92.75     11.19 o 
  -1   7  17     1199.17     1204.14     33.50 o 
   0   7  17       52.03       58.48      5.86 o 
   1   7  17      570.12      591.79     19.39 o 
   2   7  17        5.04        1.32      3.60 o 
   3   7  17       59.70       71.63      5.73 o 
   4   7  17        5.86        8.99      3.62 o 
   5   7  17      749.92      749.22     15.32 o 
  -7   8  17       21.30       24.32      4.51 o 
  -6   8  17      171.88      171.72      7.14 o 
  -5   8  17       92.80       84.16      5.41 o 
  -4   8  17       84.21       81.80      5.89 o 
  -3   8  17      154.86      129.83      5.80 o 
  -2   8  17       94.08       96.82      5.89 o 
  -1   8  17       13.65       16.10      3.91 o 
   0   8  17        1.50        1.72      4.04 o 
   1   8  17      173.09      175.20      8.61 o 
   2   8  17       75.89       71.31      8.26 o 
   3   8  17      243.97      246.27     10.68 o 
   4   8  17      151.08      151.42      8.61 o 
   5   8  17        2.38       -7.07      7.99 o 
  -6   9  17      267.96      271.40      8.97 o 
  -5   9  17      202.91      203.32     11.65 o 
  -4   9  17      271.51      279.48      7.93 o 
  -3   9  17      541.77      534.47     15.52 o 
  -2   9  17      285.64      278.41      8.94 o 
  -1   9  17      448.58      447.25     11.90 o 
   0   9  17      399.56      383.18     11.83 o 
   1   9  17      150.39      151.56      8.25 o 
   2   9  17        7.02       -2.61      5.32 o 
   3   9  17      836.58      884.10     22.11 o 
   4   9  17      337.88      309.27     12.25 o 
  -5  10  17        8.20       11.18      3.94 o 
  -4  10  17      266.69      278.85      9.07 o 
  -3  10  17       90.66       69.72      4.67 o 
  -2  10  17      127.83      145.18      5.82 o 
  -1  10  17      106.73      114.91      6.50 o 
   0  10  17       10.48        7.74      4.80 o 
   1  10  17        1.09        1.55      8.11 o 
   2  10  17       84.91       54.30     11.73 o 
   3  10  17        3.38       -3.34      8.80 o 
  -3  11  17      139.25      137.72      7.34 o 
  -2  11  17     1082.42     1098.08     25.43 o 
  -1  11  17      127.61      128.68      9.98 o 
   0  11  17     1323.50     1332.27     50.44 o 
   1  11  17       93.32       77.71     12.42 o 
  -8   0  18     1351.38     1313.53     25.55 o 
  -6   0  18     1064.83     1079.69     23.25 o 
  -4   0  18      706.10      725.21     18.56 o 
  -2   0  18      307.35      326.93     22.03 o 
   0   0  18      271.65      264.64     19.15 o 
   2   0  18      232.73      206.03     11.36 o 
   4   0  18      493.61      481.13     14.55 o 
   6   0  18       27.95       40.33      7.60 o 
  -8   1  18        5.85        3.73      2.97 o 
  -7   1  18        2.64       -0.47      2.71 o 
  -6   1  18        3.48        0.90      2.61 o 
  -5   1  18        0.97       -2.42      2.42 o 
  -4   1  18     1114.81     1052.42     17.01 o 
  -3   1  18      139.12      126.68      9.84 o 
  -2   1  18      144.51      139.55     16.25 o 
  -1   1  18        5.32        3.02      4.88 o 
   0   1  18      952.26      941.00     29.44 o 
   1   1  18      174.82      187.86      9.14 o 
   2   1  18       34.62       38.24      4.06 o 
   3   1  18       24.69       19.19      3.68 o 
   4   1  18      149.59      159.27      6.68 o 
   5   1  18      209.85      196.16      7.47 o 
   6   1  18      308.22      306.31      9.74 o 
  -8   2  18      225.37      235.68      8.71 o 
  -7   2  18      318.03      330.48      7.52 o 
  -6   2  18       59.00       64.92      3.84 o 
  -5   2  18      418.45      435.47     10.63 o 
  -4   2  18      384.56      378.37      9.94 o 
  -3   2  18      425.01      420.11     11.58 o 
  -2   2  18      179.02      166.50     10.90 o 
  -1   2  18        4.28       11.49      5.11 o 
   0   2  18      688.55      694.02     23.83 o 
   1   2  18      177.71      181.71      9.66 o 
   2   2  18      395.28      406.11     10.16 o 
   3   2  18        9.75        9.27      3.37 o 
   4   2  18       54.46       44.89      3.99 o 
   5   2  18      205.87      197.50      7.41 o 
   6   2  18      143.99      140.55      8.22 o 
  -8   3  18      143.61      143.38      5.78 o 
  -7   3  18       34.13       29.60      3.38 o 
  -6   3  18       92.68       91.72      5.09 o 
  -5   3  18      211.78      210.73      5.82 o 
  -4   3  18       14.95       17.26      3.64 o 
  -3   3  18       41.72       46.11      4.25 o 
  -2   3  18        0.45       -0.26      3.98 o 
  -1   3  18       14.65       17.80      4.55 o 
   0   3  18      605.00      593.85     24.12 o 
   1   3  18     2146.02     2103.21     36.70 o 
   2   3  18       11.73       13.38      3.54 o 
   3   3  18      568.59      526.41     11.93 o 
   4   3  18       17.48        9.30      3.60 o 
   5   3  18      221.24      215.45      7.86 o 
   6   3  18       53.32       53.27      5.06 o 
  -8   4  18      147.22      116.87      5.76 o 
  -7   4  18      406.18      419.44      8.50 o 
  -6   4  18        1.49        3.67      2.75 o 
  -5   4  18      864.85      878.05     13.05 o 
  -4   4  18        4.14        2.81      3.34 o 
  -3   4  18     1326.96     1320.40     22.34 o 
  -2   4  18      162.43      168.44      6.58 o 
  -1   4  18      677.41      654.25     15.17 o 
   0   4  18       19.81       18.46      4.15 o 
   1   4  18     1099.99     1041.75     21.24 o 
   2   4  18      170.47      160.22      6.95 o 
   3   4  18      400.12      387.79     10.04 o 
   4   4  18       22.94       19.58      3.91 o 
   5   4  18      925.46      932.76     17.91 o 
  -7   5  18       22.59       25.42      3.61 o 
  -6   5  18       72.30       79.40      4.18 o 
  -5   5  18       99.97      105.46      5.19 o 
  -4   5  18      499.78      478.80      9.58 o 
  -3   5  18      386.42      400.31     10.15 o 
  -2   5  18      424.50      406.91     10.22 o 
  -1   5  18       60.96       59.27      4.57 o 
   0   5  18      110.63       99.16      6.14 o 
   1   5  18        6.09        5.78      3.72 o 
   2   5  18       42.12       44.78      4.40 o 
   3   5  18      139.83      143.55      7.01 o 
   4   5  18       19.54       10.91      4.52 o 
   5   5  18      709.72      736.73     15.32 o 
  -7   6  18       31.31       34.01      4.69 o 
  -6   6  18     1216.16     1193.89     19.22 o 
  -5   6  18      344.00      327.29      7.94 o 
  -4   6  18        3.69        6.41      2.94 o 
  -3   6  18     1205.60     1186.87     25.88 o 
  -2   6  18       90.18       97.51      8.00 o 
  -1   6  18      462.66      461.97     11.03 o 
   0   6  18       99.23       96.82      5.33 o 
   1   6  18      241.98      234.93      8.65 o 
   2   6  18        2.33        5.34      3.35 o 
   3   6  18       11.99       19.86      3.93 o 
   4   6  18      130.77      159.21      6.81 o 
   5   6  18       82.75       92.63      9.98 o 
  -6   7  18        8.25        6.08      3.92 o 
  -5   7  18       17.17       13.03      3.46 o 
  -4   7  18      269.14      252.60      7.42 o 
  -3   7  18        8.54        7.63      3.14 o 
  -2   7  18       38.74       37.28      4.71 o 
  -1   7  18        1.12        3.71      3.69 o 
   0   7  18       26.77       18.20      4.15 o 
   1   7  18        6.38        8.80      3.95 o 
   2   7  18      794.96      791.34     17.92 o 
   3   7  18       64.86       57.90      5.44 o 
   4   7  18      311.38      296.62     15.12 o 
  -6   8  18     1339.88     1388.23     58.78 o 
  -5   8  18        6.52       11.84      3.65 o 
  -4   8  18      102.27      117.72      6.64 o 
  -3   8  18        5.96        6.59      3.28 o 
  -2   8  18      472.02      500.75     17.48 o 
  -1   8  18        0.24        1.50      3.71 o 
   0   8  18      356.87      381.25     11.16 o 
   1   8  18        8.36        9.02      4.09 o 
   2   8  18      143.04      141.25      8.39 o 
   3   8  18       54.25       50.59      6.31 o 
  -5   9  18      129.87      112.16     15.01 o 
  -4   9  18       61.69       55.48      4.59 o 
  -3   9  18      697.83      685.37     13.07 o 
  -2   9  18      345.23      335.28     13.43 o 
  -1   9  18      162.06      162.05      7.48 o 
   0   9  18        5.29        3.80      3.86 o 
   1   9  18      134.73      135.78      8.16 o 
   2   9  18      117.61      119.92     14.49 o 
  -3  10  18       42.02       51.68      5.75 o 
  -2  10  18      438.94      460.49     12.69 o 
  -1  10  18      107.01      107.26      8.73 o 
   0  10  18      518.91      573.75     14.36 o 
  -7   0  19      275.68      303.06     10.49 o 
  -5   0  19       59.95       58.35      7.69 o 
  -3   0  19      287.55      268.63     10.73 o 
  -1   0  19      113.16      109.20      7.13 o 
   1   0  19      691.74      689.84     18.26 o 
   3   0  19      231.42      228.36     10.26 o 
   5   0  19       40.12       34.83      5.99 o 
  -7   1  19      133.01      140.81      5.28 o 
  -6   1  19        1.84       -1.39      2.64 o 
  -5   1  19      923.99      922.51     13.68 o 
  -4   1  19       57.76       61.43      3.73 o 
  -3   1  19       27.86       15.49      3.35 o 
  -2   1  19      170.84      163.15      8.25 o 
  -1   1  19       45.52       43.98      3.78 o 
   0   1  19        1.18        4.97      3.13 o 
   1   1  19       10.47        7.91      3.21 o 
   2   1  19       13.98       14.71      3.42 o 
   3   1  19       40.41       45.43      4.13 o 
   4   1  19       32.02       38.77      4.00 o 
   5   1  19       32.41       27.23      4.37 o 
  -7   2  19      135.19      129.03      5.12 o 
  -6   2  19       81.77       80.49      4.28 o 
  -5   2  19        7.41        4.87      2.76 o 
  -4   2  19      383.10      370.99      7.72 o 
  -3   2  19      128.95      130.59      5.48 o 
  -2   2  19       27.02       28.38      3.62 o 
  -1   2  19      119.60      114.66      5.19 o 
   0   2  19       72.68       69.70      4.48 o 
   1   2  19       89.99       97.57      6.67 o 
   2   2  19      217.72      208.78      6.85 o 
   3   2  19       93.90      103.63      6.72 o 
   4   2  19      106.08      115.51      5.63 o 
   5   2  19      194.52      207.96      9.80 o 
  -7   3  19       30.38       26.75      3.49 o 
  -6   3  19      713.76      688.45     11.61 o 
  -5   3  19        1.29       -1.75      2.63 o 
  -4   3  19      221.82      228.74      6.14 o 
  -3   3  19      199.90      188.94      9.17 o 
  -2   3  19      126.09      122.86      5.36 o 
  -1   3  19        4.62        5.41      3.00 o 
   0   3  19      122.27      120.44      6.49 o 
   1   3  19        4.32        9.22      3.20 o 
   2   3  19       33.66       37.80      3.99 o 
   3   3  19       44.73       48.28      4.26 o 
   4   3  19       45.66       53.10      4.78 o 
   5   3  19        9.56        1.61      8.28 o 
  -7   4  19       22.38       17.17      5.55 o 
  -6   4  19      114.24      116.84      4.86 o 
  -5   4  19        7.13        4.16      2.82 o 
  -4   4  19      593.14      572.27      9.95 o 
  -3   4  19      126.53      114.55      5.31 o 
  -2   4  19      338.88      323.50      8.27 o 
  -1   4  19       11.88       13.72      3.30 o 
   0   4  19      670.43      663.83     12.68 o 
   1   4  19      230.65      202.54      6.76 o 
   2   4  19      167.04      167.56      6.34 o 
   3   4  19       37.03       35.40      4.05 o 
   4   4  19       32.52       34.38      4.48 o 
  -6   5  19      364.65      366.39      8.02 o 
  -5   5  19      294.15      289.20      7.04 o 
  -4   5  19      804.05      801.66     12.41 o 
  -3   5  19        4.60        1.95      2.82 o 
  -2   5  19      458.76      449.61      9.92 o 
  -1   5  19      348.38      354.07      8.72 o 
   0   5  19      143.33      143.18      5.84 o 
   1   5  19       53.22       49.39      4.22 o 
   2   5  19      287.77      277.13      7.97 o 
   3   5  19       75.68       81.77      6.67 o 
   4   5  19       41.29       35.83      4.59 o 
  -6   6  19        1.19       -0.66      4.05 o 
  -5   6  19       32.38       30.31      4.35 o 
  -4   6  19      159.03      139.11      5.45 o 
  -3   6  19      185.93      182.60      7.19 o 
  -2   6  19        9.64       11.58      3.32 o 
  -1   6  19        1.89       -0.15      2.98 o 
   0   6  19      237.34      231.77      7.29 o 
   1   6  19       19.41       28.51      3.83 o 
   2   6  19        7.41        6.40      3.34 o 
   3   6  19      167.67      158.42      6.94 o 
  -5   7  19      982.54      951.53     16.59 o 
  -4   7  19        0.34        0.09      3.29 o 
  -3   7  19       35.60       39.94      4.15 o 
  -2   7  19      150.62      151.09      7.40 o 
  -1   7  19      228.29      219.06      8.67 o 
   0   7  19       17.40       23.08      4.52 o 
   1   7  19      120.60      121.03      7.02 o 
   2   7  19      184.61      177.48     10.85 o 
   3   7  19       60.63       59.30     12.65 o 
  -4   8  19        1.53        1.63      3.40 o 
  -3   8  19        8.07       12.35      3.61 o 
  -2   8  19       29.54       27.79      4.76 o 
  -1   8  19      237.54      248.29     15.69 o 
   0   8  19       34.92       33.52      5.83 o 
   1   8  19      143.58      166.49      9.17 o 
   2   8  19      162.91      184.34     17.95 o 
  -1   9  19      170.63      171.95     12.34 o 
   0   9  19       27.14       22.43     10.53 o 
  -6   0  20       48.26       45.52      5.44 o 
  -4   0  20       58.80       46.94      5.14 o 
  -2   0  20      250.41      239.25     10.33 o 
   0   0  20      310.79      332.93     12.38 o 
   2   0  20      452.13      408.39     14.03 o 
  -6   1  20      211.53      191.07      6.01 o 
  -5   1  20       28.32       24.58      3.37 o 
  -4   1  20      122.74      127.38      4.89 o 
  -3   1  20       53.26       50.83      4.28 o 
  -2   1  20       14.69       15.04      3.43 o 
  -1   1  20      228.82      233.73      7.30 o 
   0   1  20       79.36       84.91      4.96 o 
   1   1  20       97.08      102.35      5.31 o 
   2   1  20       72.36       82.48      4.98 o 
   3   1  20       39.45       37.81      4.28 o 
  -6   2  20      139.53      141.59      5.33 o 
  -5   2  20      596.58      598.76     11.18 o 
  -4   2  20      214.17      223.77      6.29 o 
  -3   2  20       13.96        9.18      3.37 o 
  -2   2  20      156.58      144.26      5.89 o 
  -1   2  20       71.92       72.26      4.64 o 
   0   2  20      250.76      251.55      7.93 o 
   1   2  20        5.87        5.37      3.22 o 
   2   2  20       80.70       76.65      5.17 o 
   3   2  20       16.19       16.47      3.76 o 
  -6   3  20       46.12       49.98      6.66 o 
  -5   3  20      315.25      304.49      7.40 o 
  -4   3  20       49.96       62.18      3.96 o 
  -3   3  20      245.73      256.28      7.76 o 
  -2   3  20      157.38      147.43      6.00 o 
  -1   3  20      621.42      593.11     12.00 o 
   0   3  20       82.84       88.48      5.11 o 
   1   3  20      665.83      636.55     12.68 o 
   2   3  20        9.45        5.46      3.53 o 
   3   3  20      178.68      177.59      6.75 o 
  -5   4  20      197.05      192.42      6.07 o 
  -4   4  20      107.70      101.61      4.66 o 
  -3   4  20      728.58      705.23     13.41 o 
  -2   4  20        1.05        1.03      3.11 o 
  -1   4  20      285.87      273.76      7.97 o 
   0   4  20      399.00      390.01      9.59 o 
   1   4  20      147.66      155.54      6.25 o 
   2   4  20      126.94      112.09      6.84 o 
   3   4  20       54.33       54.86      5.06 o 
  -5   5  20      293.82      291.28     12.64 o 
  -4   5  20      104.29      111.67      4.81 o 
  -3   5  20      294.72      264.69      9.77 o 
  -2   5  20      324.12      314.38      9.10 o 
  -1   5  20       35.69       38.90      4.16 o 
   0   5  20       71.57       69.10      4.79 o 
   1   5  20      732.87      732.36     14.85 o 
   2   5  20       30.97       25.08      4.09 o 
  -4   6  20      158.01      158.25      6.41 o 
  -3   6  20      132.25      113.36      6.04 o 
  -2   6  20        9.12        3.74      3.43 o 
  -1   6  20       23.51       26.09      3.78 o 
   0   6  20      386.94      361.03      9.23 o 
   1   6  20      230.67      208.92      7.19 o 
  -3   7  20        0.37       -2.42      8.74 o 
  -2   7  20       81.66       65.50      5.93 o 
  -1   7  20       53.54       46.40      5.41 o 
   0   7  20      637.65      648.70     43.11 o 
  -3   0  21      152.30      151.88     15.64 o 
  -1   0  21      305.28      292.37     11.85 o 
   1   0  21      414.68      424.64     17.66 o 
  -4   1  21      110.17       99.34      4.68 o 
  -3   1  21        3.33        5.98      3.55 o 
  -2   1  21       90.15       85.54      5.06 o 
  -1   1  21       39.53       38.75      4.14 o 
   0   1  21       33.27       39.31      4.24 o 
   1   1  21      999.07      960.42     22.64 o 
   2   1  21        3.09       13.11     10.76 o 
  -4   2  21      461.95      417.20      8.80 o 
  -3   2  21      741.16      695.49     13.54 o 
  -2   2  21        2.50       -1.88      3.30 o 
  -1   2  21      261.55      262.94      8.01 o 
   0   2  21      568.98      541.85     11.71 o 
   1   2  21      247.82      247.09      8.51 o 
   2   2  21      257.84      286.03     23.41 o 
  -4   3  21      186.64      151.96     16.79 o 
  -3   3  21      237.73      232.49      7.66 o 
  -2   3  21      110.96      100.88      7.47 o 
  -1   3  21        0.80        2.91      3.39 o 
   0   3  21       23.43       27.12      4.02 o 
   1   3  21       20.21       20.30      3.89 o 
  -3   4  21      252.21      250.79      9.49 o 
  -2   4  21      173.03      162.76      6.53 o 
  -1   4  21        0.73       -0.42      3.23 o 
   0   4  21      829.62      821.51     16.43 o 
  -1   5  21       28.45       35.32     10.93 o 
                                                 
